# Supplementary material for: Reassessment of the evolution of wheat chromosomes 4A, 5A, and 7B
Source: Theor Appl Genet. 2018 Aug 23;131(11):2451–62. doi: 10.1007/s00122-018-3165-8 (PMC6208953; doi:10.1007/s00122-018-3165-8)
Supplement: Supplementary file 2 — Supplementary material 2 (XLSX 259 kb) [file 122_2018_3165_MOESM2_ESM.xlsx]

## Sheet: Colinearity with Ae. tauschii
Supplementary Table S1. Colinearity of HC genes annotated in wild emmer chromosome 4A (query) and those annotated in the Ae. tauschii pseudomolecules (targets).
Number	Chr	gene ID	Gene start	Gene end	Synteny block	Aet 1D	Aet 2D	Aet 3D	Aet 4D	Aet 5D	Aet 6D	Aet 7D
1	chr4A	TRIDC4AG000010.1	666711	669760	1				257136
2	chr4A	TRIDC4AG000020.1	670284	671433	1				261427
3	chr4A	TRIDC4AG000030.1	672592	677941	1				264066
4	chr4A	TRIDC4AG000040.1	759586	760095	1
5	chr4A	TRIDC4AG000050.2	771152	773824	1				277745
6	chr4A	TRIDC4AG000070.1	779591	780175	1				312546
7	chr4A	TRIDC4AG000080.1	826706	827621	1				327401
8	chr4A	TRIDC4AG000090.1	937805	938203	1				394370
9	chr4A	TRIDC4AG000100.2	993179	994524	1				403460
10	chr4A	TRIDC4AG000110.1	1084387	1087283	1				835206
11	chr4A	TRIDC4AG000170.1	1530554	1532574	2				476445457
12	chr4A	TRIDC4AG000180.2	1689301	1691066	2				476205918
13	chr4A	TRIDC4AG000190.3	1694685	1703035	2				476194658
14	chr4A	TRIDC4AG000210.4	1706826	1715268	2				476167879
15	chr4A	TRIDC4AG000220.1	1732643	1735273	2				476161317
16	chr4A	TRIDC4AG000230.1	1737849	1739491	2				476155263
17	chr4A	TRIDC4AG000240.1	1740504	1741483	2					542448367
18	chr4A	TRIDC4AG000250.1	1831454	1833270	2				476031956
19	chr4A	TRIDC4AG000270.8	2044565	2045244	not validated				203293
20	chr4A	TRIDC4AG000300.10	2308601	2312736	not validated				143567
21	chr4A	TRIDC4AG000320.4	2325232	2326500	not validated				130194
22	chr4A	TRIDC4AG000330.2	2326856	2329938	not validated				126185
23	chr4A	TRIDC4AG000350.1	2461055	2461761	not validated				77342
24	chr4A	TRIDC4AG000370.2	2638126	2641537	2				476025184
25	chr4A	TRIDC4AG000380.1	2641952	2646569	2				476019328
26	chr4A	TRIDC4AG000390.1	3002090	3016363	2				475901782
27	chr4A	TRIDC4AG000410.2	3017514	3022148	2				475895870
28	chr4A	TRIDC4AG000420.1	3149012	3152348	2				475769142
29	chr4A	TRIDC4AG000430.1	3157973	3159386	2				475761842
30	chr4A	TRIDC4AG000480.1	3239579	3241015	2				475722518
31	chr4A	TRIDC4AG000500.1	3358454	3359990	2				475554560
32	chr4A	TRIDC4AG000510.1	3381713	3383021	2				475518638
33	chr4A	TRIDC4AG000540.1	3392880	3393799	2				475369348
34	chr4A	TRIDC4AG000550.8	3398210	3404546	2				475358939
35	chr4A	TRIDC4AG000570.1	3547961	3550404	2				475269612
36	chr4A	TRIDC4AG000580.1	3550705	3551910	2				475268174
37	chr4A	TRIDC4AG000590.1	3552061	3554741	2				475264191
38	chr4A	TRIDC4AG000600.1	3555047	3557500	2				475261152
39	chr4A	TRIDC4AG000610.4	3560172	3566775	2				475249493
40	chr4A	TRIDC4AG000670.3	3602475	3612289	2				475132466
41	chr4A	TRIDC4AG000680.2	3680175	3684680	2				475087172
42	chr4A	TRIDC4AG000700.6	3697819	3701473	2				475030952
43	chr4A	TRIDC4AG000710.2	3740498	3745565	2				474966523
44	chr4A	TRIDC4AG000720.3	3751355	3752768	2				474942241
45	chr4A	TRIDC4AG000730.3	3765761	3771110	2				474935049
46	chr4A	TRIDC4AG000740.7	3773492	3777131	2				474886577
47	chr4A	TRIDC4AG000750.6	3778592	3784180	2				474879553
48	chr4A	TRIDC4AG000790.1	3857883	3858700	2				474670826
49	chr4A	TRIDC4AG000810.1	3885218	3886228	2				474621474
50	chr4A	TRIDC4AG000820.2	3950366	3951256	2				474500131
51	chr4A	TRIDC4AG000830.1	3960459	3961164	2				474471714
52	chr4A	TRIDC4AG000860.2	3978989	3980009	2				474301957
53	chr4A	TRIDC4AG000870.2	3988662	3989461	2				474283425
54	chr4A	TRIDC4AG000890.1	3995564	3996057	2				474254053
55	chr4A	TRIDC4AG000900.1	4043896	4047164	2				474104806
56	chr4A	TRIDC4AG000910.1	4047852	4049912	2				474101831
57	chr4A	TRIDC4AG000920.1	4400705	4401703	2				473891260
58	chr4A	TRIDC4AG000930.3	4469848	4478389	2				473882740
59	chr4A	TRIDC4AG000940.2	4738457	4741766	2				473388668
60	chr4A	TRIDC4AG000950.1	5038382	5041569	2				473004370
61	chr4A	TRIDC4AG000990.3	5170551	5175882	2				472648949
62	chr4A	TRIDC4AG001000.1	5176002	5181181	2				472644479
63	chr4A	TRIDC4AG001010.3	5200939	5202861	2				472604132
64	chr4A	TRIDC4AG001020.3	5206664	5211166	2				472596227
65	chr4A	TRIDC4AG001040.1	5219131	5220005	2				472588345
66	chr4A	TRIDC4AG001050.1	5224176	5226079	2				472528966
67	chr4A	TRIDC4AG001060.2	5350795	5354763	2				472403288
68	chr4A	TRIDC4AG001070.2	5360837	5362324	2				472395464
69	chr4A	TRIDC4AG001080.2	5381960	5384857	2				472393740
70	chr4A	TRIDC4AG001090.1	5395462	5395904	2				472391005
71	chr4A	TRIDC4AG001100.3	5406115	5406651	2				472238572
72	chr4A	TRIDC4AG001110.2	5416236	5417224	2				472225706
73	chr4A	TRIDC4AG001120.1	5420716	5421243	2				472221262
74	chr4A	TRIDC4AG001140.4	5440198	5444074	2				472148480
75	chr4A	TRIDC4AG001160.1	5619065	5622081	2				471971354
76	chr4A	TRIDC4AG001170.1	5655418	5656496	2				471965078
77	chr4A	TRIDC4AG001180.1	5663324	5664861	2				471939016
78	chr4A	TRIDC4AG001190.13	5758458	5765698	2				471498146
79	chr4A	TRIDC4AG001210.2	5829026	5829429	2				471410125
80	chr4A	TRIDC4AG001230.2	5844310	5846223	2				471360516
81	chr4A	TRIDC4AG001240.1	5879659	5880936	2				521510283
82	chr4A	TRIDC4AG001260.1	6032625	6044970	2				470870649
83	chr4A	TRIDC4AG001270.1	6081457	6082351	2				470736855
84	chr4A	TRIDC4AG001290.2	6105622	6106967	2				470706504
85	chr4A	TRIDC4AG001300.1	6178842	6179239	2				470590321
86	chr4A	TRIDC4AG001310.2	6199608	6204340	2				470531275
87	chr4A	TRIDC4AG001330.1	6311796	6312494	2				470303065
88	chr4A	TRIDC4AG001340.1	6312711	6319577	2				470295904
89	chr4A	TRIDC4AG001350.1	6332200	6336853	2				470092292
90	chr4A	TRIDC4AG001370.1	6338593	6341098	2				470079162
91	chr4A	TRIDC4AG001390.1	6348022	6349246	2				469851231
92	chr4A	TRIDC4AG001400.3	6360022	6366289	2				469791200
93	chr4A	TRIDC4AG001420.1	6367411	6371034	2				469785153
94	chr4A	TRIDC4AG001430.6	6683863	6689397	2				469709416
95	chr4A	TRIDC4AG001440.1	6755461	6756098	2				468728298
96	chr4A	TRIDC4AG001450.1	6781959	6782695	2				468728280
97	chr4A	TRIDC4AG001460.1	6806369	6807054	2				468728340
98	chr4A	TRIDC4AG001470.1	6812406	6812980	2				468728340
99	chr4A	TRIDC4AG001480.1	6822285	6822816	2				468732737
100	chr4A	TRIDC4AG001500.3	6945397	6948467	2				468976734
101	chr4A	TRIDC4AG001510.2	7090941	7092543	2				469021819
102	chr4A	TRIDC4AG001520.1	7106227	7107118	2				469028889
103	chr4A	TRIDC4AG001540.5	7157168	7160041	2				469063300
104	chr4A	TRIDC4AG001560.1	7161217	7165134	2				469067513
105	chr4A	TRIDC4AG001570.2	7194888	7195841	2				468031181
106	chr4A	TRIDC4AG001590.7	7205426	7209869	2				468000656
107	chr4A	TRIDC4AG001610.12	7435872	7437744	2				467762983
108	chr4A	TRIDC4AG001640.1	7438703	7439554	2				467759572
109	chr4A	TRIDC4AG001650.4	7449723	7451931	2				467684543
110	chr4A	TRIDC4AG001670.3	7623954	7625145	2				467469072
111	chr4A	TRIDC4AG001680.1	7685069	7688316	2				467410970
112	chr4A	TRIDC4AG001700.1	7728944	7730219	2
113	chr4A	TRIDC4AG001720.1	7735366	7736721	2				467405709
114	chr4A	TRIDC4AG001730.5	7739884	7744206	2				467167110
115	chr4A	TRIDC4AG001750.1	7791481	7794619	2
116	chr4A	TRIDC4AG001760.4	7897652	7900332	2				466880631
117	chr4A	TRIDC4AG001770.1	7906559	7907595	2				466877873
118	chr4A	TRIDC4AG001790.2	7931555	7934394	2				466741002
119	chr4A	TRIDC4AG001800.1	7938231	7941255	2				466658906
120	chr4A	TRIDC4AG001810.6	7956456	7961180	2				466650051
121	chr4A	TRIDC4AG001850.1	8664066	8664286	2							462180255
122	chr4A	TRIDC4AG001870.4	8760908	8761471	2				465757168
123	chr4A	TRIDC4AG001910.2	8770792	8775545	2				465722837
124	chr4A	TRIDC4AG001920.1	9032443	9033304	2						78551651
125	chr4A	TRIDC4AG001950.1	9209355	9210299	2						78551661
126	chr4A	TRIDC4AG001980.1	9510982	9511230	2				465597031
127	chr4A	TRIDC4AG001990.2	9529282	9531789	2				465554323
128	chr4A	TRIDC4AG002010.1	9532169	9534221	2				465548375
129	chr4A	TRIDC4AG002030.2	9580792	9583144	2				465477511
130	chr4A	TRIDC4AG002040.1	9585188	9585550	2				465471997
131	chr4A	TRIDC4AG002060.2	9758124	9764124	2				465230000
132	chr4A	TRIDC4AG002070.1	9766687	9770157	2				465223541
133	chr4A	TRIDC4AG002090.1	9777418	9781165	2	66944331
134	chr4A	TRIDC4AG002130.2	10074339	10078927	2				465209845
135	chr4A	TRIDC4AG002140.3	10095158	10098041	2				465178407
136	chr4A	TRIDC4AG002160.2	10335185	10336344	2				465146548
137	chr4A	TRIDC4AG002190.3	10782156	10784845	2				464553166
138	chr4A	TRIDC4AG002200.8	11366841	11376032	2				464244374
139	chr4A	TRIDC4AG002240.3	11637468	11642861	2				463659874
140	chr4A	TRIDC4AG002250.2	11739711	11740697	2				462841377
141	chr4A	TRIDC4AG002260.2	11763630	11765811	2				463229327
142	chr4A	TRIDC4AG002280.1	11788089	11788640	2				462662942
143	chr4A	TRIDC4AG002290.2	11821757	11825148	2				462651152
144	chr4A	TRIDC4AG002300.2	11825254	11828964	2				462647392
145	chr4A	TRIDC4AG002330.1	12071502	12072897	2				462287033
146	chr4A	TRIDC4AG002340.2	12119226	12121327	2				462244935
147	chr4A	TRIDC4AG002350.1	12119924	12122332	2
148	chr4A	TRIDC4AG002360.1	12144179	12148096	2				462203284
149	chr4A	TRIDC4AG002380.4	12149705	12150602	2				462199920
150	chr4A	TRIDC4AG002400.1	12181687	12183288	2				462038204
151	chr4A	TRIDC4AG002410.4	12186245	12188242	2				462032797
152	chr4A	TRIDC4AG002430.2	12238280	12239009	2				461917182
153	chr4A	TRIDC4AG002420.9	12240941	12242461	2				461911233
154	chr4A	TRIDC4AG002440.1	12284986	12287945	2				461900457
155	chr4A	TRIDC4AG002450.1	12288362	12289981	2				461898415
156	chr4A	TRIDC4AG002480.1	12449952	12451257	2				461855981
157	chr4A	TRIDC4AG002490.1	12627099	12628556	2				461855976
158	chr4A	TRIDC4AG002500.2	12641998	12642615	2				461808784
159	chr4A	TRIDC4AG002520.1	12849032	12853522	2					504450944
160	chr4A	TRIDC4AG002550.1	12864725	12867021	2				461637030
161	chr4A	TRIDC4AG002570.2	12867731	12871398	2				461639811
162	chr4A	TRIDC4AG002580.1	12872419	12873632	2				461682111
163	chr4A	TRIDC4AG002600.1	13079606	13081306	2				461594485
164	chr4A	TRIDC4AG002610.1	13083502	13085428	2				461591043
165	chr4A	TRIDC4AG002620.1	13102749	13104335	2				461583455
166	chr4A	TRIDC4AG002640.1	13151148	13156247	2				461500712
167	chr4A	TRIDC4AG002650.1	13187996	13189855	2							107643917
168	chr4A	TRIDC4AG002660.1	13210358	13210868	2				326033551
169	chr4A	TRIDC4AG002720.1	13977042	13980782	2
170	chr4A	TRIDC4AG002730.4	14069912	14071092	2				459736321
171	chr4A	TRIDC4AG002740.1	14071329	14073887	2				459733368
172	chr4A	TRIDC4AG002750.3	14161486	14163099	2				459611618
173	chr4A	TRIDC4AG002760.1	14164547	14168069	2				459608898
174	chr4A	TRIDC4AG002790.1	14175758	14197253	2				459586156
175	chr4A	TRIDC4AG002800.1	14428460	14433129	2				459491105
176	chr4A	TRIDC4AG002810.5	14433778	14436410	2				459487812
177	chr4A	TRIDC4AG002840.3	14601230	14605241	2				459320681
178	chr4A	TRIDC4AG002870.1	14610497	14613343	2				459315576
179	chr4A	TRIDC4AG002880.5	14617176	14621038	2				459100132
180	chr4A	TRIDC4AG002890.5	14709652	14712245	2				459091940
181	chr4A	TRIDC4AG002940.2	15238465	15240238	2				458119309
182	chr4A	TRIDC4AG002960.1	15530914	15532174	2				457957430
183	chr4A	TRIDC4AG002970.2	15532247	15534264	2				457958605
184	chr4A	TRIDC4AG002980.1	15668181	15674103	2				456602301
185	chr4A	TRIDC4AG003000.2	15675142	15677003	2				456609791
186	chr4A	TRIDC4AG003010.3	15695103	15695524	2				456766635
187	chr4A	TRIDC4AG003030.10	15704536	15710263	2				456773558
188	chr4A	TRIDC4AG003050.2	15870407	15877765	2							561572953
189	chr4A	TRIDC4AG003070.2	15974496	15975225	2				457278691
190	chr4A	TRIDC4AG003100.1	16000445	16002023	2				457294902
191	chr4A	TRIDC4AG003110.9	16128295	16138131	2				457418833
192	chr4A	TRIDC4AG003120.2	16143795	16144637	2				457536634
193	chr4A	TRIDC4AG003130.1	16243440	16245750	2				457539636
194	chr4A	TRIDC4AG003140.3	16247891	16250701	2				457546907
195	chr4A	TRIDC4AG003150.3	16255956	16259788	2				457556018
196	chr4A	TRIDC4AG003170.1	16797638	16799587	2				456498578
197	chr4A	TRIDC4AG003180.1	16801643	16810585	2				456477265
198	chr4A	TRIDC4AG003190.1	16819818	16823561	2				456425410
199	chr4A	TRIDC4AG003200.2	16823723	16825258	2				456423748
200	chr4A	TRIDC4AG003210.1	16828256	16829464	2				456419291
201	chr4A	TRIDC4AG003230.2	16832497	16835019	2				456410167
202	chr4A	TRIDC4AG003260.1	17275221	17276215	2				456283035
203	chr4A	TRIDC4AG003280.2	17287050	17291751	2		578876113
204	chr4A	TRIDC4AG003290.1	17292066	17295729	2				456249678
205	chr4A	TRIDC4AG003300.3	17296097	17299107	2				456245665
206	chr4A	TRIDC4AG003310.1	17301704	17306094	2				456241138
207	chr4A	TRIDC4AG003350.1	17441153	17441623	2			70845694
208	chr4A	TRIDC4AG003360.1	17443470	17443646	2	260448660
209	chr4A	TRIDC4AG003370.1	17445437	17445737	2	181560366
210	chr4A	TRIDC4AG003390.3	17594780	17598044	2				456000148
211	chr4A	TRIDC4AG003400.5	17599665	17603544	2				455993759
212	chr4A	TRIDC4AG003430.5	17728964	17733133	2				455723450
213	chr4A	TRIDC4AG003440.1	17732974	17733468	2				455723082
214	chr4A	TRIDC4AG003460.1	17737876	17738390	2					24628749
215	chr4A	TRIDC4AG003470.2	17840436	17843491	2				455465271
216	chr4A	TRIDC4AG003490.1	18021325	18022431	2				455344474
217	chr4A	TRIDC4AG003530.1	18090559	18096963	2		61808303
218	chr4A	TRIDC4AG003550.4	18111322	18113098	2
219	chr4A	TRIDC4AG003570.1	18156446	18159315	2
220	chr4A	TRIDC4AG003580.1	18173230	18173432	2					48570292
221	chr4A	TRIDC4AG003590.1	18204450	18205064	2							375902274
222	chr4A	TRIDC4AG003640.1	18332377	18335644	2		636213324
223	chr4A	TRIDC4AG003650.1	18336655	18340796	2					430055142
224	chr4A	TRIDC4AG003660.1	18345117	18347273	2
225	chr4A	TRIDC4AG003670.1	18438056	18440134	2
226	chr4A	TRIDC4AG003680.1	18440257	18446831	2	494436240
227	chr4A	TRIDC4AG003690.1	18598558	18602239	2
228	chr4A	TRIDC4AG003720.1	18965470	18968515	2					7382971
229	chr4A	TRIDC4AG003750.1	19021608	19022007	2					7440545
230	chr4A	TRIDC4AG003770.2	19755543	19758086	2				454050947
231	chr4A	TRIDC4AG003800.1	19934624	19936971	2				453781152
232	chr4A	TRIDC4AG003810.1	19940634	19943648	2				453774008
233	chr4A	TRIDC4AG003820.9	19970550	19974962	2				453469858
234	chr4A	TRIDC4AG003830.1	20271740	20283965	2				453414910
235	chr4A	TRIDC4AG003840.3	20584652	20585115	2				453059005
236	chr4A	TRIDC4AG003850.2	20589657	20591844	2				453052312
237	chr4A	TRIDC4AG003860.1	20617494	20619148	2
238	chr4A	TRIDC4AG003870.2	20619306	20620386	2
239	chr4A	TRIDC4AG003890.5	20893734	20897571	2				305618592
240	chr4A	TRIDC4AG003900.1	20897329	20897708	2
241	chr4A	TRIDC4AG003920.1	21355261	21355990	2				452894249
242	chr4A	TRIDC4AG003930.1	21384243	21385877	2				452794533
243	chr4A	TRIDC4AG003940.1	21387571	21388047	2				452792674
244	chr4A	TRIDC4AG003950.5	21392874	21394778	2				452582210
245	chr4A	TRIDC4AG003960.1	21399291	21400587	2			47744315
246	chr4A	TRIDC4AG003970.2	21526068	21534702	2				452306653
247	chr4A	TRIDC4AG003980.5	21536502	21541660	2				452299479
248	chr4A	TRIDC4AG004000.1	21776801	21779543	2				451879004
249	chr4A	TRIDC4AG004010.3	21948855	21952170	2				451659078
250	chr4A	TRIDC4AG004020.2	21955024	21955323	2				451656246
251	chr4A	TRIDC4AG004040.2	21957166	21959493	2				451644020
252	chr4A	TRIDC4AG004070.7	22161572	22169602	2				450673456
253	chr4A	TRIDC4AG004130.4	23054818	23056587	2				451495414
254	chr4A	TRIDC4AG004140.2	23930596	23932577	2				450400914
255	chr4A	TRIDC4AG004150.32	23933216	23937179	2			45523178
256	chr4A	TRIDC4AG004170.1	23942477	23943269	2				450328346
257	chr4A	TRIDC4AG004180.3	23945795	23946562	2				450324987
258	chr4A	TRIDC4AG004190.1	23946087	23946647	2				450324954
259	chr4A	TRIDC4AG004200.1	24162888	24163961	2				450324983
260	chr4A	TRIDC4AG004210.2	24163184	24163949	2				450324987
261	chr4A	TRIDC4AG004220.1	24343619	24344599	2				450206361
262	chr4A	TRIDC4AG004250.1	24424446	24425075	2				449887773
263	chr4A	TRIDC4AG004260.1	24469065	24469608	2	263526765
264	chr4A	TRIDC4AG004270.3	24494342	24502722	2				449868224
265	chr4A	TRIDC4AG004290.2	24504982	24507258	2				449667180
266	chr4A	TRIDC4AG004300.8	24512792	24516682	2				449657584
267	chr4A	TRIDC4AG004310.1	24515806	24516036	2				449658212
268	chr4A	TRIDC4AG004340.1	24840269	24841736	2				449335791
269	chr4A	TRIDC4AG004350.5	25038870	25042406	2				449030668
270	chr4A	TRIDC4AG004360.1	25045592	25046024	2				449025984
271	chr4A	TRIDC4AG004370.1	25046163	25048848	2				449025451
272	chr4A	TRIDC4AG004380.1	25046365	25050637	2				449021443
273	chr4A	TRIDC4AG004390.1	25089271	25090886	2				448868660
274	chr4A	TRIDC4AG004400.6	25092880	25098405	2				448860897
275	chr4A	TRIDC4AG004410.1	25116613	25118003	2				448787193
276	chr4A	TRIDC4AG004420.1	25120547	25124311	2				448691451
277	chr4A	TRIDC4AG004450.1	25182867	25183687	2				448576148
278	chr4A	TRIDC4AG004460.1	25190463	25191370	2				448536803
279	chr4A	TRIDC4AG004470.1	25206942	25207829	2				448536821
280	chr4A	TRIDC4AG004480.1	25217123	25218064	2				448356690
281	chr4A	TRIDC4AG004490.3	25220149	25221927	2				448352541
282	chr4A	TRIDC4AG004520.1	25325983	25331254	2				448313753
283	chr4A	TRIDC4AG004540.1	25332225	25336752	2				448308336
284	chr4A	TRIDC4AG004560.1	25539441	25540498	2			555035014
285	chr4A	TRIDC4AG004590.1	25548695	25549351	2							18488891
286	chr4A	TRIDC4AG004600.1	25551121	25553051	2		430577282
287	chr4A	TRIDC4AG004610.2	25764408	25764836	2							20602142
288	chr4A	TRIDC4AG004620.2	25840274	25841451	2				448048767
289	chr4A	TRIDC4AG004660.1	26021432	26024127	2				447986352
290	chr4A	TRIDC4AG004670.1	26027025	26027975	2				447957885
291	chr4A	TRIDC4AG004690.1	26098434	26099348	2				447958019
292	chr4A	TRIDC4AG004700.1	26120105	26121934	2				447791589
293	chr4A	TRIDC4AG004720.1	26352247	26353543	2				447662021
294	chr4A	TRIDC4AG004730.8	26365468	26377508	2				447650620
295	chr4A	TRIDC4AG004740.1	26632387	26633547	2				447423166
296	chr4A	TRIDC4AG004750.3	26724237	26725119	2				447292031
297	chr4A	TRIDC4AG004760.1	26753460	26754438	2				447277675
298	chr4A	TRIDC4AG004770.3	26759125	26759989	2				447265213
299	chr4A	TRIDC4AG004780.2	26838580	26839703	2				447238270
300	chr4A	TRIDC4AG004790.1	26913269	26913895	2				447221727
301	chr4A	TRIDC4AG004800.2	26915948	26917587	2				447218782
302	chr4A	TRIDC4AG004810.1	27365673	27367477	2	200614189
303	chr4A	TRIDC4AG004820.1	27368622	27369054	2					234183605
304	chr4A	TRIDC4AG004830.2	27463409	27465264	2				443972394
305	chr4A	TRIDC4AG004840.1	27688332	27691183	2				444121515
306	chr4A	TRIDC4AG004850.2	27710095	27710940	2				444132237
307	chr4A	TRIDC4AG004890.5	27792957	27797120	2				444253490
308	chr4A	TRIDC4AG004900.1	28283811	28284401	2				444682512
309	chr4A	TRIDC4AG004910.2	28345951	28350299	2				444968813
310	chr4A	TRIDC4AG004940.1	28557031	28563315	2				445278357
311	chr4A	TRIDC4AG004950.4	28614197	28615493	2				445450009
312	chr4A	TRIDC4AG004960.3	29009265	29013841	2				445820438
313	chr4A	TRIDC4AG004990.2	29027129	29028607	2				445853406
314	chr4A	TRIDC4AG005000.1	29031200	29031626	2				445859684
315	chr4A	TRIDC4AG005030.3	29037009	29041520	2				445865906
316	chr4A	TRIDC4AG005050.7	29100684	29102391	2				445918509
317	chr4A	TRIDC4AG005060.1	29105453	29107984	2				445934427
318	chr4A	TRIDC4AG005080.1	29112165	29117414	2				445943131
319	chr4A	TRIDC4AG005090.1	29119132	29119707	2				445951745
320	chr4A	TRIDC4AG005100.1	29120792	29122562	2				445986004
321	chr4A	TRIDC4AG005110.12	29173647	29175962	2				446016182
322	chr4A	TRIDC4AG005120.2	29193067	29198964	2				446022739
323	chr4A	TRIDC4AG005140.6	29335816	29337240	2				446205823
324	chr4A	TRIDC4AG005150.3	29399692	29402167	2				446442827
325	chr4A	TRIDC4AG005180.1	29471389	29472827	2		243288045
326	chr4A	TRIDC4AG005200.1	29473187	29473531	2		243288734
327	chr4A	TRIDC4AG005250.2	29826993	29827621	2						470612566
328	chr4A	TRIDC4AG005260.2	30264267	30269111	2				443964363
329	chr4A	TRIDC4AG005270.1	30273198	30273839	2				443961982
330	chr4A	TRIDC4AG005290.2	30277919	30280540	2				443956871
331	chr4A	TRIDC4AG005300.2	30417552	30417977	2				443826856
332	chr4A	TRIDC4AG005310.3	30421050	30424478	2				443819220
333	chr4A	TRIDC4AG005320.1	30525388	30532083	2				443693939
334	chr4A	TRIDC4AG005330.1	30530506	30532051	2				443691635
335	chr4A	TRIDC4AG005340.1	30688229	30692528	2				443523811
336	chr4A	TRIDC4AG005350.1	31279544	31291960	2				443313486
337	chr4A	TRIDC4AG005360.2	31540090	31545395	2				443050473
338	chr4A	TRIDC4AG005380.1	32173870	32174224	2				442000606
339	chr4A	TRIDC4AG005390.1	32174296	32175949	2				441999153
340	chr4A	TRIDC4AG005400.3	32180637	32191167	2				441983364
341	chr4A	TRIDC4AG005410.1	32191342	32191625	2				441982905
342	chr4A	TRIDC4AG005420.2	32239260	32242089	2				441656297
343	chr4A	TRIDC4AG005430.2	32585901	32587198	2				436745503
344	chr4A	TRIDC4AG005440.2	32700126	32701383	2				436832722
345	chr4A	TRIDC4AG005450.3	32737316	32744267	2			133728032
346	chr4A	TRIDC4AG005480.1	32762161	32763165	2				437187989
347	chr4A	TRIDC4AG005490.1	32782766	32785377	2				437370331
348	chr4A	TRIDC4AG005510.1	32822379	32823598	2				437511315
349	chr4A	TRIDC4AG005520.1	33135074	33138876	2		545530344
350	chr4A	TRIDC4AG005530.1	33189935	33190853	2		545533628
351	chr4A	TRIDC4AG005540.2	33753797	33755320	2				438442689
352	chr4A	TRIDC4AG005550.1	33792227	33795280	2	388354768
353	chr4A	TRIDC4AG005560.2	33971070	33976458	2				438597035
354	chr4A	TRIDC4AG005580.1	34129542	34134329	2				438750622
355	chr4A	TRIDC4AG005600.2	34135984	34137427	2				438757771
356	chr4A	TRIDC4AG005610.10	34151723	34156389	2				438772838
357	chr4A	TRIDC4AG005630.3	34156704	34160838	2				438776075
358	chr4A	TRIDC4AG005650.4	34360382	34364785	2				438942418
359	chr4A	TRIDC4AG005720.1	34404351	34405226	2				439000594
360	chr4A	TRIDC4AG005790.1	34781073	34782320	2				439228023
361	chr4A	TRIDC4AG005800.1	34790076	34791466	2				439374252
362	chr4A	TRIDC4AG005810.4	34895874	34898381	2				439398091
363	chr4A	TRIDC4AG005830.1	34897790	34898289	2				439400000
364	chr4A	TRIDC4AG005850.1	35258699	35260371	2				439708193
365	chr4A	TRIDC4AG005860.4	35282010	35287510	2				439826376
366	chr4A	TRIDC4AG005880.1	35289777	35291855	2				439836188
367	chr4A	TRIDC4AG005930.4	35581444	35583104	2				440049041
368	chr4A	TRIDC4AG005940.2	35713977	35723988	2				440283906
369	chr4A	TRIDC4AG005950.1	35724579	35730083	2				440287302
370	chr4A	TRIDC4AG005960.2	35730668	35733595	2				440292035
371	chr4A	TRIDC4AG005970.1	35981762	35982706	2				440338259
372	chr4A	TRIDC4AG005980.1	36204706	36205296	2				440477353
373	chr4A	TRIDC4AG005990.1	36278878	36282783	2				440549469
374	chr4A	TRIDC4AG006000.2	36412930	36413370	2				440821218
375	chr4A	TRIDC4AG006010.3	36424295	36427360	2				440825822
376	chr4A	TRIDC4AG006020.1	36428786	36431896	2				440827969
377	chr4A	TRIDC4AG006030.5	36435280	36439306	2				440834576
378	chr4A	TRIDC4AG006040.3	36468313	36472768	2				440972575
379	chr4A	TRIDC4AG006050.2	36475137	36484671	2				440996059
380	chr4A	TRIDC4AG006070.5	36485185	36488530	2				441005113
381	chr4A	TRIDC4AG006080.1	36489888	36492651	2				441010873
382	chr4A	TRIDC4AG006090.3	36510249	36513666	2				441062270
383	chr4A	TRIDC4AG006110.1	36705053	36706816	2				441196992
384	chr4A	TRIDC4AG006120.2	36710784	36712758	2				441205890
385	chr4A	TRIDC4AG006140.1	36767959	36768622	2				441229324
386	chr4A	TRIDC4AG006150.1	36894077	36896831	2				441415114
387	chr4A	TRIDC4AG006170.3	36897732	36900535	2				441418402
388	chr4A	TRIDC4AG006180.2	37107078	37108325	2				441623763
389	chr4A	TRIDC4AG006190.1	37130502	37133090	2				441644937
390	chr4A	TRIDC4AG006200.2	37133397	37137174	2				441648002
391	chr4A	TRIDC4AG006210.2	37144740	37146604	2				435409989
392	chr4A	TRIDC4AG006220.1	37147776	37153829	2				435403898
393	chr4A	TRIDC4AG006230.4	37161121	37164994	2				435395873
394	chr4A	TRIDC4AG006240.5	37165886	37168615	2				435392251
395	chr4A	TRIDC4AG006260.1	37382894	37387270	2				434888910
396	chr4A	TRIDC4AG006270.2	37401255	37403090	2				434882368
397	chr4A	TRIDC4AG006280.1	37404050	37407670	2				434878152
398	chr4A	TRIDC4AG006300.1	37407913	37410192	2				434875861
399	chr4A	TRIDC4AG006310.1	37411631	37414015	2				434858841
400	chr4A	TRIDC4AG006320.2	37418309	37420284	2				434852558
401	chr4A	TRIDC4AG006330.1	37934381	37936875	2				434635811
402	chr4A	TRIDC4AG006340.1	37937375	37944814	2				434632078
403	chr4A	TRIDC4AG006360.3	37945238	37947325	2				434623598
404	chr4A	TRIDC4AG006370.9	37972664	37977042	2				434492125
405	chr4A	TRIDC4AG006380.1	37980840	37984377	2				434485436
406	chr4A	TRIDC4AG006390.2	37986104	37991460	2				434478160
407	chr4A	TRIDC4AG006400.6	37993139	37995606	2				434470946
408	chr4A	TRIDC4AG006410.1	37996041	37999096	2				434467270
409	chr4A	TRIDC4AG006430.34	38048163	38055655	2						418301161
410	chr4A	TRIDC4AG006460.2	38155699	38165458	2				434289204
411	chr4A	TRIDC4AG006480.1	38506758	38508609	2				434020859
412	chr4A	TRIDC4AG006510.3	38539922	38547197	2				433834171
413	chr4A	TRIDC4AG006520.5	38550007	38551203	2				433821806
414	chr4A	TRIDC4AG006530.1	38831969	38835560	2				433367706
415	chr4A	TRIDC4AG006540.2	38837099	38845205	2				433357801
416	chr4A	TRIDC4AG006560.1	38886898	38889067	2				432735014
417	chr4A	TRIDC4AG006570.2	38910500	38911556	2				432727939
418	chr4A	TRIDC4AG006590.9	38921643	38922176	2	247155574
419	chr4A	TRIDC4AG006600.4	38931408	38942950	2		644541388
420	chr4A	TRIDC4AG006630.4	39005799	39013805	2				432494924
421	chr4A	TRIDC4AG006640.1	39027357	39032604	2				432488767
422	chr4A	TRIDC4AG006680.1	39059657	39063954	2				432402047
423	chr4A	TRIDC4AG006690.2	39264048	39265571	2				431857863
424	chr4A	TRIDC4AG006710.1	39521803	39522930	2				431591410
425	chr4A	TRIDC4AG006720.1	39523492	39526102	2				431588467
426	chr4A	TRIDC4AG006730.1	39528780	39530324	2				431584200
427	chr4A	TRIDC4AG006760.2	39782941	39787203	2				431124962
428	chr4A	TRIDC4AG006780.2	39804679	39807159	2				431103556
429	chr4A	TRIDC4AG006790.2	39982036	39983881	2						40760190
430	chr4A	TRIDC4AG006810.1	40093886	40094686	2				430496514
431	chr4A	TRIDC4AG006820.2	40483503	40484232	2				430453719
432	chr4A	TRIDC4AG006830.1	40492591	40497226	2				430351102
433	chr4A	TRIDC4AG006850.2	40498106	40500165	2				430348156
434	chr4A	TRIDC4AG006860.1	40508199	40509777	2				429994355
435	chr4A	TRIDC4AG006870.4	40569494	40571369	2				429823940
436	chr4A	TRIDC4AG006900.2	40728776	40731867	2				429565839
437	chr4A	TRIDC4AG006910.1	40732137	40739833	2				429473382
438	chr4A	TRIDC4AG006920.1	40825351	40830613	2				429465153
439	chr4A	TRIDC4AG006930.1	41137934	41139202	2				429297635
440	chr4A	TRIDC4AG006940.2	41149639	41151708	2				429256020
441	chr4A	TRIDC4AG006950.3	41156046	41161061	2				429248454
442	chr4A	TRIDC4AG006960.4	41312006	41313556	2				428817852
443	chr4A	TRIDC4AG006970.1	41390242	41393612	2				428840100
444	chr4A	TRIDC4AG006980.1	42192534	42194523	2				428424678
445	chr4A	TRIDC4AG006990.2	42195170	42196712	2				428422998
446	chr4A	TRIDC4AG007020.1	42222513	42223349	2				428410598
447	chr4A	TRIDC4AG007030.3	42229161	42236650	2				428136248
448	chr4A	TRIDC4AG007040.6	42246983	42251915	2				427963910
449	chr4A	TRIDC4AG007050.1	42388329	42392934	2				427773235
450	chr4A	TRIDC4AG007080.2	42527863	42528531	2				427457021
451	chr4A	TRIDC4AG007090.2	42538942	42541878	2				427431983
452	chr4A	TRIDC4AG007100.1	42542202	42546661	2				427426871
453	chr4A	TRIDC4AG007110.3	43043598	43050321	2				427228887
454	chr4A	TRIDC4AG007120.1	43050780	43051451	2				427228100
455	chr4A	TRIDC4AG007130.1	43297870	43298570	2
456	chr4A	TRIDC4AG007150.1	43491423	43492008	2				427214239
457	chr4A	TRIDC4AG007160.4	43498347	43502493	2				426829294
458	chr4A	TRIDC4AG007180.1	43553794	43554678	2				426810042
459	chr4A	TRIDC4AG007190.1	43554904	43556053	2				426809433
460	chr4A	TRIDC4AG007200.1	43629217	43632302	2				426044126
461	chr4A	TRIDC4AG007210.3	43634569	43635804	2				426049517
462	chr4A	TRIDC4AG007240.2	43956206	43957247	2				426378906
463	chr4A	TRIDC4AG007250.8	43960530	43966744	2				426383297
464	chr4A	TRIDC4AG007260.1	43977649	43978850	2	260507609
465	chr4A	TRIDC4AG007300.1	45357619	45359629	2				425318019
466	chr4A	TRIDC4AG007310.1	45363097	45363829	2				425315372
467	chr4A	TRIDC4AG007330.2	45367275	45367688	2				425300098
468	chr4A	TRIDC4AG007340.1	45385666	45389187	2				425285363
469	chr4A	TRIDC4AG007350.2	45397558	45399078	2				425201923
470	chr4A	TRIDC4AG007380.3	45585714	45589214	2				425176762
471	chr4A	TRIDC4AG007390.1	45589431	45591713	2				425174361
472	chr4A	TRIDC4AG007400.1	45596743	45599746	2				425167228
473	chr4A	TRIDC4AG007410.1	45620493	45622235	2	232733089
474	chr4A	TRIDC4AG007430.1	45995536	46000086	2				425046097
475	chr4A	TRIDC4AG007440.1	46090391	46108989	2				425004316
476	chr4A	TRIDC4AG007450.1	46120703	46121962	2					395517004
477	chr4A	TRIDC4AG007460.8	46122414	46125619	2					395486898
478	chr4A	TRIDC4AG007470.1	46296325	46300381	2				424963673
479	chr4A	TRIDC4AG007480.1	46303768	46326297	2
480	chr4A	TRIDC4AG007490.1	46373658	46380985	2				424442474
481	chr4A	TRIDC4AG007500.5	46391752	46395039	2				424565593
482	chr4A	TRIDC4AG007510.1	46397157	46398720	2				424599001
483	chr4A	TRIDC4AG007520.1	46425132	46429048	2					82562361
484	chr4A	TRIDC4AG007550.2	46429452	46431142	2			620230138
485	chr4A	TRIDC4AG007560.1	46462110	46462654	2				423761894
486	chr4A	TRIDC4AG007570.1	46466291	46467964	2				423617781
487	chr4A	TRIDC4AG007580.3	46523149	46528638	2				423603535
488	chr4A	TRIDC4AG007600.1	46529367	46530033	2				423601498
489	chr4A	TRIDC4AG007610.1	46536115	46537710	2
490	chr4A	TRIDC4AG007620.1	46661199	46661801	2				525498037
491	chr4A	TRIDC4AG007630.1	46676990	46677989	2				423420477
492	chr4A	TRIDC4AG007640.1	46678389	46678779	2				423419697
493	chr4A	TRIDC4AG007670.1	46805667	46808832	2				423410767
494	chr4A	TRIDC4AG007680.1	46815348	46816228	2				423379968
495	chr4A	TRIDC4AG007690.2	46897396	46898568	2				423266760
496	chr4A	TRIDC4AG007720.3	47349168	47351546	2				422009713
497	chr4A	TRIDC4AG007740.2	47353020	47357188	2				422004306
498	chr4A	TRIDC4AG007750.6	47383491	47386367	2						181003499
499	chr4A	TRIDC4AG007770.1	47391769	47413931	2				421931646
500	chr4A	TRIDC4AG007780.1	47562472	47567853	2				421929160
501	chr4A	TRIDC4AG007800.1	47671877	47675880	2				421825788
502	chr4A	TRIDC4AG007810.1	47904258	47905131	2			36316043
503	chr4A	TRIDC4AG007820.1	47961282	47964606	2				421434597
504	chr4A	TRIDC4AG007840.6	47973149	47983117	2				421417946
505	chr4A	TRIDC4AG007870.1	47987555	47988942	2				91103701
506	chr4A	TRIDC4AG007880.22	48080928	48101198	2				421041158
507	chr4A	TRIDC4AG007890.2	48465384	48472041	2				420905763
508	chr4A	TRIDC4AG007900.15	48474372	48478971	2				420898904
509	chr4A	TRIDC4AG007930.4	48610153	48610845	2				420574004
510	chr4A	TRIDC4AG007940.10	48624338	48632623	2				420281393
511	chr4A	TRIDC4AG007950.2	48633484	48637593	2				420275305
512	chr4A	TRIDC4AG007960.2	48863817	48870391	2				419994073
513	chr4A	TRIDC4AG007980.1	48871440	48875013	2				419989674
514	chr4A	TRIDC4AG008010.3	49175938	49187712	2				419601264
515	chr4A	TRIDC4AG008030.2	49189548	49192793	2				419584051
516	chr4A	TRIDC4AG008040.10	49471279	49472110	2				419299418
517	chr4A	TRIDC4AG008060.1	49523926	49531477	2				419126340
518	chr4A	TRIDC4AG008070.1	49533244	49535944	2				419120821
519	chr4A	TRIDC4AG008080.1	50520162	50521166	2			420895552
520	chr4A	TRIDC4AG008100.1	51222384	51224965	2					539941750
521	chr4A	TRIDC4AG008110.2	51471748	51476086	2
522	chr4A	TRIDC4AG008140.1	52909672	52924686	2				415205347
523	chr4A	TRIDC4AG008170.2	53982230	53984167	2
524	chr4A	TRIDC4AG008190.2	54277939	54280733	2				418653046
525	chr4A	TRIDC4AG008210.2	55353693	55359758	2				416666888
526	chr4A	TRIDC4AG008220.4	55394584	55396910	2				416943188
527	chr4A	TRIDC4AG008230.1	55394586	55398218	2				416946397
528	chr4A	TRIDC4AG008240.3	55401411	55405404	2				416955265
529	chr4A	TRIDC4AG008260.9	56069660	56072140	2				417314537
530	chr4A	TRIDC4AG008250.3	56072440	56074506	2				417317117
531	chr4A	TRIDC4AG008280.3	56084204	56085419	2				417340998
532	chr4A	TRIDC4AG008290.2	56528210	56530947	2				417670561
533	chr4A	TRIDC4AG008300.3	56532838	56534013	2				417703794
534	chr4A	TRIDC4AG008310.4	56534366	56535489	2				417705304
535	chr4A	TRIDC4AG008370.1	56997234	57000976	2				417866572
536	chr4A	TRIDC4AG008380.2	57001513	57012491	2				417871166
537	chr4A	TRIDC4AG008430.2	57307919	57310319	2				414320242
538	chr4A	TRIDC4AG008440.2	57315900	57320284	2				414287785
539	chr4A	TRIDC4AG008450.1	57320263	57321217	2				414286898
540	chr4A	TRIDC4AG008470.3	57595222	57601603	2				413865406
541	chr4A	TRIDC4AG008480.2	57603234	57607355	2				413857409
542	chr4A	TRIDC4AG008500.1	57614890	57618511	2				413851027
543	chr4A	TRIDC4AG008510.3	58036512	58039143	2				413555780
544	chr4A	TRIDC4AG008520.1	58045689	58049244	2				413545924
545	chr4A	TRIDC4AG008540.2	58136500	58140142	2				413407727
546	chr4A	TRIDC4AG008550.1	58585689	58592672	2				413110418
547	chr4A	TRIDC4AG008560.1	58596530	58599365	2				413105427
548	chr4A	TRIDC4AG008580.1	58609923	58612323	2				413088017
549	chr4A	TRIDC4AG008590.1	58865551	58869500	2				412728440
550	chr4A	TRIDC4AG008600.1	58873039	58879389	2				412716236
551	chr4A	TRIDC4AG008610.1	58948859	58952772	2				412493126
552	chr4A	TRIDC4AG008640.1	59558678	59561168	2				412175314
553	chr4A	TRIDC4AG008650.5	59590190	59598229	2				412163067
554	chr4A	TRIDC4AG008670.3	59805551	59807582	2				411971221
555	chr4A	TRIDC4AG008690.1	59851947	59854287	2				411620904
556	chr4A	TRIDC4AG008700.3	60204893	60206371	2				411473331
557	chr4A	TRIDC4AG008710.1	60222250	60225393	2				411465492
558	chr4A	TRIDC4AG008730.3	60228529	60231144	2				411460174
559	chr4A	TRIDC4AG008750.1	60233653	60236601	2				411453553
560	chr4A	TRIDC4AG008770.1	60280959	60282560	2				411280764
561	chr4A	TRIDC4AG008780.2	60388285	60389841	2				411263209
562	chr4A	TRIDC4AG008790.1	60444400	60444663	2							618916656
563	chr4A	TRIDC4AG008800.6	60461197	60463927	2				411225761
564	chr4A	TRIDC4AG008810.2	60472846	60482776	2				411207406
565	chr4A	TRIDC4AG008820.9	60722524	60723755	2					208058929
566	chr4A	TRIDC4AG008830.2	60730986	60731870	2				411047545
567	chr4A	TRIDC4AG008860.2	60934098	60936013	2				410899148
568	chr4A	TRIDC4AG008870.1	61096156	61101800	2				410321467
569	chr4A	TRIDC4AG008880.2	61102603	61104194	2				410319018
570	chr4A	TRIDC4AG008890.1	61317180	61320845	2				410281968
571	chr4A	TRIDC4AG008910.1	61494543	61498126	2				409743454
572	chr4A	TRIDC4AG008920.6	61531636	61534587	2				409637684
573	chr4A	TRIDC4AG008940.1	61547175	61548182	2				409630946
574	chr4A	TRIDC4AG008970.3	61582963	61584865	2				409523649
575	chr4A	TRIDC4AG008980.3	61593846	61597849	2				422852884
576	chr4A	TRIDC4AG008990.3	61912971	61918470	2				422719682
577	chr4A	TRIDC4AG009000.2	61950374	61955584	2				422683059
578	chr4A	TRIDC4AG009010.1	61955844	61961690	2				422676606
579	chr4A	TRIDC4AG009020.1	61963390	61970948	2				422655688
580	chr4A	TRIDC4AG009050.1	62077820	62079996	2				409011940
581	chr4A	TRIDC4AG009060.1	62111652	62113502	2					549776989
582	chr4A	TRIDC4AG009070.1	62316711	62318165	2				408912704
583	chr4A	TRIDC4AG009080.1	62330168	62332357	2				408871697
584	chr4A	TRIDC4AG009100.1	62347469	62350168	2				408782443
585	chr4A	TRIDC4AG009110.1	62357145	62362662	2				408751901
586	chr4A	TRIDC4AG009120.1	62369827	62371867	2				408746351
587	chr4A	TRIDC4AG009130.2	62535661	62536538	2				408316711
588	chr4A	TRIDC4AG009140.2	62539121	62540170	2				408303094
589	chr4A	TRIDC4AG009150.1	62770050	62773747	2				408053567
590	chr4A	TRIDC4AG009160.2	63071164	63072543	2				407869858
591	chr4A	TRIDC4AG009170.1	63072104	63073018	2				407869768
592	chr4A	TRIDC4AG009180.2	63359442	63363171	2				407815838
593	chr4A	TRIDC4AG009190.2	63448012	63448439	2				407727868
594	chr4A	TRIDC4AG009200.4	63733418	63737066	2				407632370
595	chr4A	TRIDC4AG009210.17	64490952	64492494	2				407293487
596	chr4A	TRIDC4AG009230.1	64500005	64500325	2			451210971
597	chr4A	TRIDC4AG009260.1	64705873	64710246	2				406996572
598	chr4A	TRIDC4AG009270.2	64714164	64716318	2				406991324
599	chr4A	TRIDC4AG009310.1	64839713	64841398	2				406758141
600	chr4A	TRIDC4AG009320.6	65049640	65056487	2				406530722
601	chr4A	TRIDC4AG009330.3	65416265	65418462	2				406401570
602	chr4A	TRIDC4AG009350.1	65576831	65581607	2				405803043
603	chr4A	TRIDC4AG009390.1	65594945	65597011	2				405778244
604	chr4A	TRIDC4AG009400.1	66581363	66582606	2				405260344
605	chr4A	TRIDC4AG009410.1	66866376	66869522	2				405203493
606	chr4A	TRIDC4AG009420.1	67170712	67173413	2				405041607
607	chr4A	TRIDC4AG009450.1	67663015	67665582	2			509449437
608	chr4A	TRIDC4AG009460.1	67665988	67667310	2
609	chr4A	TRIDC4AG009480.5	67706800	67709942	2				404847936
610	chr4A	TRIDC4AG009490.2	67777902	67780002	2				404778317
611	chr4A	TRIDC4AG009510.4	67797653	67800644	2				404541440
612	chr4A	TRIDC4AG009540.2	67944178	67944628	2				404527245
613	chr4A	TRIDC4AG009550.3	68540457	68546211	2				404511060
614	chr4A	TRIDC4AG009570.1	68883245	68888313	2				404051572
615	chr4A	TRIDC4AG009590.1	69025283	69027790	2				403507130
616	chr4A	TRIDC4AG009600.3	69027766	69035847	2				403499032
617	chr4A	TRIDC4AG009610.4	69037309	69045931	2				403489815
618	chr4A	TRIDC4AG009630.1	69237927	69238470	2						11141167
619	chr4A	TRIDC4AG009640.1	69239328	69240506	2						11142700
620	chr4A	TRIDC4AG009650.3	69336617	69338775	2				403096197
621	chr4A	TRIDC4AG009670.4	69340925	69346558	2				403088372
622	chr4A	TRIDC4AG009680.2	69553435	69555588	2				402984114
623	chr4A	TRIDC4AG009690.2	69557292	69563666	2				402975684
624	chr4A	TRIDC4AG009740.2	70018167	70024371	2				402616905
625	chr4A	TRIDC4AG009750.2	70073320	70075233	2				402516559
626	chr4A	TRIDC4AG009760.1	70161687	70162917	2				402510816
627	chr4A	TRIDC4AG009770.2	70163745	70172840	2				402504477
628	chr4A	TRIDC4AG009780.2	70527977	70529729	2				402494308
629	chr4A	TRIDC4AG009790.2	70532196	70533576	2				402490718
630	chr4A	TRIDC4AG009810.1	70575756	70583512	2				402295789
631	chr4A	TRIDC4AG009820.2	70584850	70586600	2				402292700
632	chr4A	TRIDC4AG009830.13	70590975	70594800	2				402283019
633	chr4A	TRIDC4AG009840.3	70665327	70671491	2				401992905
634	chr4A	TRIDC4AG009850.1	70747292	70749909	2				401854931
635	chr4A	TRIDC4AG009860.1	70782041	70784017	2				401571214
636	chr4A	TRIDC4AG009910.1	71414509	71415906	2				401562622
637	chr4A	TRIDC4AG009920.1	71428031	71428756	2				401291518
638	chr4A	TRIDC4AG009930.2	71440261	71860527	2				400868193
639	chr4A	TRIDC4AG009950.1	71861537	71866821	2				400856242
640	chr4A	TRIDC4AG009970.1	71868454	71870352	2				400853401
641	chr4A	TRIDC4AG009980.1	71983197	71986877	2				400662309
642	chr4A	TRIDC4AG009990.3	72472224	72473848	2				400340913
643	chr4A	TRIDC4AG010010.1	72553032	72553685	2				399838327
644	chr4A	TRIDC4AG010030.10	72559152	72564828	2				399826540
645	chr4A	TRIDC4AG010040.2	72773854	72776039	2				399603638
646	chr4A	TRIDC4AG010050.1	72840649	72841313	2				399584368
647	chr4A	TRIDC4AG010060.4	72886363	72889501	2				399563927
648	chr4A	TRIDC4AG010070.1	73110709	73113016	2				399164739
649	chr4A	TRIDC4AG010080.3	73115758	73118132	2				399159660
650	chr4A	TRIDC4AG010090.1	73119413	73147750	2				399153226
651	chr4A	TRIDC4AG010100.1	73435631	73442555	2				399037605
652	chr4A	TRIDC4AG010110.2	73721479	73727070	2				398810720
653	chr4A	TRIDC4AG010120.1	73727794	73730501	2				398807291
654	chr4A	TRIDC4AG010130.3	73992327	73995529	2				398474948
655	chr4A	TRIDC4AG010140.2	73996498	73997226	2				398473290
656	chr4A	TRIDC4AG010150.2	74021931	74027202	2				398464172
657	chr4A	TRIDC4AG010160.4	74731741	74735985	2				397807027
658	chr4A	TRIDC4AG010180.4	74736218	74739734	2				397801595
659	chr4A	TRIDC4AG010190.1	74817921	74819274	2				397730883
660	chr4A	TRIDC4AG010200.1	74855416	74858679	2				397715425
661	chr4A	TRIDC4AG010210.2	75165676	75171298	2				397455012
662	chr4A	TRIDC4AG010230.2	75648369	75649888	2				397161873
663	chr4A	TRIDC4AG010240.4	75654440	75658121	2				397138183
664	chr4A	TRIDC4AG010250.3	75657824	75660847	2				397134643
665	chr4A	TRIDC4AG010290.2	75913771	75915972	2				397045118
666	chr4A	TRIDC4AG010300.1	76064199	76067573	2				396982864
667	chr4A	TRIDC4AG010320.1	76362363	76364193	2				396496364
668	chr4A	TRIDC4AG010330.1	76364590	76365178	2				396495686
669	chr4A	TRIDC4AG010340.2	76567952	76574898	2				396355249
670	chr4A	TRIDC4AG010350.2	76575745	76578880	2				396351373
671	chr4A	TRIDC4AG010360.3	76580809	76581638	2				396347245
672	chr4A	TRIDC4AG010380.1	76645260	76649478	2				396056350
673	chr4A	TRIDC4AG010390.2	76949785	76952133	2				396000679
674	chr4A	TRIDC4AG010400.1	77202268	77205089	2				395672191
675	chr4A	TRIDC4AG010410.1	77209254	77213037	2				395548298
676	chr4A	TRIDC4AG010430.2	77334978	77340334	2				395294252
677	chr4A	TRIDC4AG010450.1	77421114	77424624	2				395207094
678	chr4A	TRIDC4AG010470.1	77430598	77431811	2					417511896
679	chr4A	TRIDC4AG010490.2	77706927	77711913	2				395049456
680	chr4A	TRIDC4AG010510.2	77721250	77723049	2				395043313
681	chr4A	TRIDC4AG010520.4	77738045	77739209	2				394936227
682	chr4A	TRIDC4AG010530.3	77872547	77874289	2				394762997
683	chr4A	TRIDC4AG010540.3	77968729	77972694	2				394647326
684	chr4A	TRIDC4AG010550.1	78118931	78120223	2				318599195
685	chr4A	TRIDC4AG010560.1	78261243	78261909	2							210405127
686	chr4A	TRIDC4AG010570.1	78264821	78265324	2	274880674
687	chr4A	TRIDC4AG010580.1	78278831	78279553	2			48532583
688	chr4A	TRIDC4AG010600.1	78296984	78297799	2				126789839
689	chr4A	TRIDC4AG010610.1	78310203	78312230	2		18627694
690	chr4A	TRIDC4AG010630.1	78341034	78347040	2			70836223
691	chr4A	TRIDC4AG010640.1	78343378	78343890	2			509798841
692	chr4A	TRIDC4AG010650.1	78349764	78351636	2				127070930
693	chr4A	TRIDC4AG010670.2	78446703	78448655	2				394583872
694	chr4A	TRIDC4AG010700.10	78597733	78604564	2				394188117
695	chr4A	TRIDC4AG010710.2	78605221	78606162	2				394186217
696	chr4A	TRIDC4AG010740.1	78929350	78930548	2				393929799
697	chr4A	TRIDC4AG010750.1	78933437	78934345	2				393831287
698	chr4A	TRIDC4AG010760.2	78936271	78937155	2				393722000
699	chr4A	TRIDC4AG010770.1	78954433	78956375	2				393714585
700	chr4A	TRIDC4AG010780.1	79064569	79065375	2				393182980
701	chr4A	TRIDC4AG010790.1	79256858	79257664	2				393182980
702	chr4A	TRIDC4AG010800.1	79260916	79261511	2				393179318
703	chr4A	TRIDC4AG010810.1	79277649	79278002	2	210819958
704	chr4A	TRIDC4AG010820.1	79307573	79308561	2				393158154
705	chr4A	TRIDC4AG010840.4	79528110	79529463	2				392867030
706	chr4A	TRIDC4AG010850.1	79711048	79711850	2				392474105
707	chr4A	TRIDC4AG010860.1	79711942	79720065	2				392468272
708	chr4A	TRIDC4AG010890.6	80391972	80392615	2				391983471
709	chr4A	TRIDC4AG010900.1	80393222	80402070	2				391973930
710	chr4A	TRIDC4AG010910.2	80898828	80900411	2				390874443
711	chr4A	TRIDC4AG010930.2	81261928	81269707	2				390494349
712	chr4A	TRIDC4AG010950.1	81752896	81754848	2				390007502
713	chr4A	TRIDC4AG010960.1	81788807	81790910	2				389996112
714	chr4A	TRIDC4AG010970.3	81806059	81808230	2				389990564
715	chr4A	TRIDC4AG010990.7	82246408	82254189	2				389239961
716	chr4A	TRIDC4AG011010.2	82394562	82395966	2				389201093
717	chr4A	TRIDC4AG011020.1	82638841	82643299	2				388974484
718	chr4A	TRIDC4AG011030.1	82722364	82726735	2				388898773
719	chr4A	TRIDC4AG011040.2	82834673	82836109	2				388894587
720	chr4A	TRIDC4AG011050.1	83310125	83311409	2				388627177
721	chr4A	TRIDC4AG011060.2	83314954	83318854	2				388555495
722	chr4A	TRIDC4AG011070.1	83318481	83323643	2				388551611
723	chr4A	TRIDC4AG011090.4	83352600	83355538	2				388545931
724	chr4A	TRIDC4AG011100.3	83402893	83405367	2				388431749
725	chr4A	TRIDC4AG011120.1	83571041	83573100	2				388391687
726	chr4A	TRIDC4AG011130.3	83753885	83760535	2				388344839
727	chr4A	TRIDC4AG011140.2	84373157	84375829	2				388251154
728	chr4A	TRIDC4AG011150.2	84386557	84388272	2				388236416
729	chr4A	TRIDC4AG011160.1	84539142	84541186	2				388029635
730	chr4A	TRIDC4AG011170.1	84543645	84546769	2				387896951
731	chr4A	TRIDC4AG011180.2	84900678	84901679	2				387696605
732	chr4A	TRIDC4AG011190.3	84930746	84934036	2				387618544
733	chr4A	TRIDC4AG011220.2	85139950	85140180	2				387470054
734	chr4A	TRIDC4AG011230.7	85193525	85197873	2				387455417
735	chr4A	TRIDC4AG011260.1	85561204	85562769	2				387364754
736	chr4A	TRIDC4AG011280.5	85573360	85574860	2				387345979
737	chr4A	TRIDC4AG011310.1	85582252	85584630	2				387265265
738	chr4A	TRIDC4AG011320.2	85885205	85886243	2				387260409
739	chr4A	TRIDC4AG011330.3	85896823	85902514	2				387250957
740	chr4A	TRIDC4AG011340.3	86278766	86294243	2				386873353
741	chr4A	TRIDC4AG011350.2	86295305	86299600	2				386868083
742	chr4A	TRIDC4AG011360.1	86840182	86843405	2				386632250
743	chr4A	TRIDC4AG011370.2	86978879	86980387	2				386574385
744	chr4A	TRIDC4AG011380.10	87373868	87382543	2				386407026
745	chr4A	TRIDC4AG011390.4	87386648	87390473	2				386399225
746	chr4A	TRIDC4AG011400.2	87393611	87396659	2				386392591
747	chr4A	TRIDC4AG011410.1	87949939	87953649	2				385997588
748	chr4A	TRIDC4AG011420.1	87993883	87999982	2				385990626
749	chr4A	TRIDC4AG011430.2	88062254	88066510	2				385974265
750	chr4A	TRIDC4AG011440.12	88405089	88408332	2				383927227
751	chr4A	TRIDC4AG011450.2	88410723	88415119	2				383922113
752	chr4A	TRIDC4AG011460.2	88523634	88524299	2				383696920
753	chr4A	TRIDC4AG011480.6	88749171	88755839	2				383562261
754	chr4A	TRIDC4AG011490.10	89393264	89412400	2				383329435
755	chr4A	TRIDC4AG011500.1	89415604	89418858	2				383320671
756	chr4A	TRIDC4AG011510.1	89419112	89419855	2				383320071
757	chr4A	TRIDC4AG011520.2	89422517	89423654	2				383316049
758	chr4A	TRIDC4AG011530.3	89425629	89427061	2				383264051
759	chr4A	TRIDC4AG011540.2	89570106	89571798	2
760	chr4A	TRIDC4AG011570.2	89595582	89597816	2				383032174
761	chr4A	TRIDC4AG011580.1	89656486	89873368	2				382816294
762	chr4A	TRIDC4AG011600.3	89874299	89876652	2				382812613
763	chr4A	TRIDC4AG011610.1	89904662	89905957	2				382802467
764	chr4A	TRIDC4AG011620.1	90018552	90020329	2				382544653
765	chr4A	TRIDC4AG011630.1	90021475	90025711	2						41810256
766	chr4A	TRIDC4AG011650.1	90036592	90037574	2						41809819
767	chr4A	TRIDC4AG011660.1	90054380	90055351	2				382503113
768	chr4A	TRIDC4AG011670.1	90285221	90293370	2				382311921
769	chr4A	TRIDC4AG011700.2	90355090	90355749	2						198231440
770	chr4A	TRIDC4AG011720.1	90374158	90375705	2				382301462
771	chr4A	TRIDC4AG011730.10	90384789	90394683	2				382142749
772	chr4A	TRIDC4AG011750.1	90402581	90403605	2				382279340
773	chr4A	TRIDC4AG011760.1	90473981	90474852	2				382234308
774	chr4A	TRIDC4AG011770.3	90557331	90559444	2				382051815
775	chr4A	TRIDC4AG011780.2	90561267	90567281	2				382044013
776	chr4A	TRIDC4AG011800.1	90751409	90754131	2				381990764
777	chr4A	TRIDC4AG011820.2	90839502	90846877	2
778	chr4A	TRIDC4AG011830.5	90847497	90851309	2				381803723
779	chr4A	TRIDC4AG011850.1	91423600	91426226	2				381407963
780	chr4A	TRIDC4AG011860.1	91573190	91575208	2				381181530
781	chr4A	TRIDC4AG011900.1	91691433	91697743	2				380758181
782	chr4A	TRIDC4AG011910.2	91708904	91709995	2				380747029
783	chr4A	TRIDC4AG011930.2	91747243	91755837	2				380586002
784	chr4A	TRIDC4AG011940.1	91903341	91906274	2				380422155
785	chr4A	TRIDC4AG011950.2	92168278	92171714	2				379964389
786	chr4A	TRIDC4AG011970.2	92173110	92176776	2				379958919
787	chr4A	TRIDC4AG012010.5	92679654	92690090	2				379302845
788	chr4A	TRIDC4AG012040.1	92695770	92699528	2				379294519
789	chr4A	TRIDC4AG012050.2	93429095	93431586	2				378873874
790	chr4A	TRIDC4AG012080.1	93629106	93630091	2				378891679
791	chr4A	TRIDC4AG012090.1	93833867	93839258	2				378734662
792	chr4A	TRIDC4AG012100.2	93840865	93841610	2				378731511
793	chr4A	TRIDC4AG012110.1	93923188	93924873	2				378508610
794	chr4A	TRIDC4AG012120.1	94693017	94696671	2				378097592
795	chr4A	TRIDC4AG012130.1	94696377	94700376	2				378093644
796	chr4A	TRIDC4AG012140.12	94702747	94707024	2						185907949
797	chr4A	TRIDC4AG012150.1	94922924	94924774	2				377913878
798	chr4A	TRIDC4AG012160.1	95102503	95103154	2					386873160
799	chr4A	TRIDC4AG012180.1	95121540	95124355	2				377567672
800	chr4A	TRIDC4AG012190.1	95126261	95126640	2				377555628
801	chr4A	TRIDC4AG012200.1	95129993	95135360	2				377500841
802	chr4A	TRIDC4AG012210.1	95318488	95321016	2				377351327
803	chr4A	TRIDC4AG012220.10	95325352	95328961	2				377343771
804	chr4A	TRIDC4AG012250.1	95961898	95965754	2				377088531
805	chr4A	TRIDC4AG012260.4	95966782	95970741	2				377081971
806	chr4A	TRIDC4AG012270.2	96217919	96219217	2				376760279
807	chr4A	TRIDC4AG012280.5	96224520	96225968	2				376754575
808	chr4A	TRIDC4AG012290.10	96258399	96268700	2				376740106
809	chr4A	TRIDC4AG012300.6	96374662	96380142	2					292504131
810	chr4A	TRIDC4AG012320.1	97156150	97162487	2				376255490
811	chr4A	TRIDC4AG012330.1	97163039	97165130	2				376251145
812	chr4A	TRIDC4AG012350.1	97209563	97210046	2				376020899
813	chr4A	TRIDC4AG012340.4	97210305	97211366	2				376019569
814	chr4A	TRIDC4AG012360.3	97277329	97280826	2				375978132
815	chr4A	TRIDC4AG012370.1	97427135	97428216	2				375947941
816	chr4A	TRIDC4AG012380.1	97769596	97772305	2				375275170
817	chr4A	TRIDC4AG012390.7	97773334	97776208	2				375270597
818	chr4A	TRIDC4AG012410.2	97884944	97886982	2				375202287
819	chr4A	TRIDC4AG012420.3	98425425	98444074	2				374916146
820	chr4A	TRIDC4AG012440.1	98444333	98444933	2				374914849
821	chr4A	TRIDC4AG012450.4	98445335	98446115	2				374913581
822	chr4A	TRIDC4AG012460.1	98473699	98483235	2				374555504
823	chr4A	TRIDC4AG012480.1	98484190	98486406	2				374552113
824	chr4A	TRIDC4AG012490.1	98486484	98490637	2				374547221
825	chr4A	TRIDC4AG012500.1	98662417	98664130	2				374516544
826	chr4A	TRIDC4AG012520.1	98889794	98890839	2				374457807
827	chr4A	TRIDC4AG012540.7	98910736	98913325	2				374084905
828	chr4A	TRIDC4AG012550.2	98914790	98920242	2				374077209
829	chr4A	TRIDC4AG012570.1	99792410	99798287	2				373760846
830	chr4A	TRIDC4AG012580.1	99801426	99802368	2				373757681
831	chr4A	TRIDC4AG012590.2	99989097	100010635	2				373757668
832	chr4A	TRIDC4AG012610.1	100074121	100074689	2				373640432
833	chr4A	TRIDC4AG012630.1	100435516	100436452	2				373437723
834	chr4A	TRIDC4AG012640.3	100444775	100448976	2				373422667
835	chr4A	TRIDC4AG012650.1	100519126	100521090	2				373075461
836	chr4A	TRIDC4AG012660.1	100551599	100551890	2				372795288
837	chr4A	TRIDC4AG012670.4	100553430	100554689	2				372792775
838	chr4A	TRIDC4AG012680.1	100556546	100561805	2				372788969
839	chr4A	TRIDC4AG012700.1	100856686	100859656	2				372276052
840	chr4A	TRIDC4AG012710.3	100860836	100865358	2				372271935
841	chr4A	TRIDC4AG012730.1	101297683	101301368	2				372167277
842	chr4A	TRIDC4AG012740.3	101405219	101408733	2				371930791
843	chr4A	TRIDC4AG012750.6	101636776	101642128	2				371924055
844	chr4A	TRIDC4AG012770.2	101643531	101647089	2				371919607
845	chr4A	TRIDC4AG012790.3	101653109	101655847	2				371905137
846	chr4A	TRIDC4AG012800.16	102235477	102237931	2		612060142
847	chr4A	TRIDC4AG012810.2	102239670	102243699	2				334644256
848	chr4A	TRIDC4AG012830.1	102298227	102299693	2				371494752
849	chr4A	TRIDC4AG012850.2	102416090	102420777	2				371032016
850	chr4A	TRIDC4AG012860.10	102427398	102430264	2		607155536
851	chr4A	TRIDC4AG012890.2	102439617	102443284	2				370949914
852	chr4A	TRIDC4AG012910.2	102620432	102625171	2				370692291
853	chr4A	TRIDC4AG012920.1	102841057	102842009	2				370381994
854	chr4A	TRIDC4AG012940.1	102846538	102856817	2				370365132
855	chr4A	TRIDC4AG012950.2	103058576	103059982	2				370233880
856	chr4A	TRIDC4AG012970.4	103107582	103109584	2				369819800
857	chr4A	TRIDC4AG012990.1	103110115	103110910	2				369818538
858	chr4A	TRIDC4AG013000.3	103212786	103215097	2				369597061
859	chr4A	TRIDC4AG013010.1	103420885	103425459	2				369232635
860	chr4A	TRIDC4AG013020.1	103429700	103431103	2				369151810
861	chr4A	TRIDC4AG013030.3	103431753	103435042	2				369148454
862	chr4A	TRIDC4AG013040.1	103435250	103441592	2				369147620
863	chr4A	TRIDC4AG013060.2	103482430	103483272	2				369138263
864	chr4A	TRIDC4AG013070.1	103491365	103492701	2				369108254
865	chr4A	TRIDC4AG013080.2	103757486	103760515	2				368947378
866	chr4A	TRIDC4AG013100.3	103765443	103768044	2
867	chr4A	TRIDC4AG013120.1	103885302	103888450	2				368755187
868	chr4A	TRIDC4AG013140.1	104014818	104019884	2				368653209
869	chr4A	TRIDC4AG013150.1	104029786	104030775	2				368628451
870	chr4A	TRIDC4AG013160.2	104048491	104050403	2				368612337
871	chr4A	TRIDC4AG013170.1	104362228	104364389	2				368253785
872	chr4A	TRIDC4AG013190.1	104874823	104881106	2				367797887
873	chr4A	TRIDC4AG013200.6	105231212	105235286	2				367572862
874	chr4A	TRIDC4AG013210.2	106082803	106086326	2				367272956
875	chr4A	TRIDC4AG013220.6	106086925	106090516	2				367268932
876	chr4A	TRIDC4AG013240.1	106321978	106324300	2				366876760
877	chr4A	TRIDC4AG013250.2	106641012	106647067	2				366651994
878	chr4A	TRIDC4AG013260.1	106649128	106651692	2				366645574
879	chr4A	TRIDC4AG013290.1	107948325	107948881	2							621953417
880	chr4A	TRIDC4AG013300.1	108138492	108140092	2				365712630
881	chr4A	TRIDC4AG013310.1	108496043	108501537	2				365062806
882	chr4A	TRIDC4AG013320.2	108611920	108613022	2				364750128
883	chr4A	TRIDC4AG013330.1	109242468	109243009	2				364036563
884	chr4A	TRIDC4AG013340.1	109242613	109244904	2				364034787
885	chr4A	TRIDC4AG013350.1	109249448	109251898	2				363975411
886	chr4A	TRIDC4AG013370.1	109254212	109274985	2				363865972
887	chr4A	TRIDC4AG013380.1	109622742	109632138	2				363429159
888	chr4A	TRIDC4AG013390.1	109690339	109690710	2				363061405
889	chr4A	TRIDC4AG013400.1	109690468	109693300	2				363058738
890	chr4A	TRIDC4AG013410.4	109695765	109699236	2				363049613
891	chr4A	TRIDC4AG013420.1	109778391	109782204	2				362992861
892	chr4A	TRIDC4AG013430.1	110195172	110195842	2	107144395
893	chr4A	TRIDC4AG013440.1	110236502	110239174	2				362285946
894	chr4A	TRIDC4AG013450.3	110498005	110500120	2				362276979
895	chr4A	TRIDC4AG013460.1	110732261	110732828	2				362170908
896	chr4A	TRIDC4AG013470.1	110733123	110733491	2				362170231
897	chr4A	TRIDC4AG013480.3	110778710	110779457	2				362156422
898	chr4A	TRIDC4AG013490.2	110921030	110921948	2				362033086
899	chr4A	TRIDC4AG013500.2	110956560	110959933	2				361869754
900	chr4A	TRIDC4AG013520.2	111064757	111067206	2				361806353
901	chr4A	TRIDC4AG013540.1	111199361	111203316	2				361639514
902	chr4A	TRIDC4AG013560.1	111815538	111818534	2				361543812
903	chr4A	TRIDC4AG013570.2	111819253	111824307	2				361538667
904	chr4A	TRIDC4AG013600.2	112518420	112526704	2				361170514
905	chr4A	TRIDC4AG013610.1	112527769	112528971	2				361168981
906	chr4A	TRIDC4AG013620.1	112624299	112625425	2				360924446
907	chr4A	TRIDC4AG013640.1	112717738	112722562	2				360842821
908	chr4A	TRIDC4AG013650.1	112717775	112718563	2				360842621
909	chr4A	TRIDC4AG013670.1	112796738	112797432	2				360670555
910	chr4A	TRIDC4AG013680.3	112803047	112803746	2				360670591
911	chr4A	TRIDC4AG013690.1	112807685	112808485	2				360615633
912	chr4A	TRIDC4AG013700.1	112807905	112808402	2				360615722
913	chr4A	TRIDC4AG013710.4	112886085	112890291	2				360528753
914	chr4A	TRIDC4AG013740.1	113304129	113305986	2				360252824
915	chr4A	TRIDC4AG013750.1	113311038	113311923	2				360247186
916	chr4A	TRIDC4AG013760.1	113316492	113318480	2				360240749
917	chr4A	TRIDC4AG013770.2	113500887	113501481	2				359905650
918	chr4A	TRIDC4AG013790.10	113590139	113596682	2				359831183
919	chr4A	TRIDC4AG013800.2	113836468	113838238	2				359638384
920	chr4A	TRIDC4AG013820.2	113839154	113840420	2				359636182
921	chr4A	TRIDC4AG013810.7	113841133	113849363	2				359627130
922	chr4A	TRIDC4AG013830.1	114162897	114163816	2				358964463
923	chr4A	TRIDC4AG013840.1	114478486	114483291	2				358688343
924	chr4A	TRIDC4AG013860.5	114524244	114525843	2	447513792
925	chr4A	TRIDC4AG013870.1	114566226	114573115	2				358643549
926	chr4A	TRIDC4AG013880.2	114574694	114577609	2				358633751
927	chr4A	TRIDC4AG013900.2	114712579	114715246	2				358378807
928	chr4A	TRIDC4AG013910.1	114761878	114763689	2				358059378
929	chr4A	TRIDC4AG013930.1	115219264	115220046	2				357723306
930	chr4A	TRIDC4AG013940.1	115220301	115220605	2				357722875
931	chr4A	TRIDC4AG013950.8	115221605	115227718	2				357715704
932	chr4A	TRIDC4AG013970.1	115245851	115248924	2				357710344
933	chr4A	TRIDC4AG013990.3	115515168	115528268	2				357572093
934	chr4A	TRIDC4AG014010.2	115741565	115744141	2				357344336
935	chr4A	TRIDC4AG014020.1	115744486	115750317	2				357338440
936	chr4A	TRIDC4AG014040.8	115855997	115864075	2				357153818
937	chr4A	TRIDC4AG014110.1	116398314	116404167	2				356918741
938	chr4A	TRIDC4AG014120.2	116404838	116405566	2				356916640
939	chr4A	TRIDC4AG014130.1	116775891	116778281	2				356675566
940	chr4A	TRIDC4AG014140.8	117020239	117023491	2				356550170
941	chr4A	TRIDC4AG014150.3	117193119	117196035	2				356413751
942	chr4A	TRIDC4AG014160.1	117196187	117198613	2				356407487
943	chr4A	TRIDC4AG014170.1	117199663	117201929	2				356404014
944	chr4A	TRIDC4AG014190.5	117592639	117597732	2
945	chr4A	TRIDC4AG014200.1	117603313	117605057	2				356146844
946	chr4A	TRIDC4AG014210.3	117788376	117791080	2				355607137
947	chr4A	TRIDC4AG014220.4	117793433	117795541	2				355601735
948	chr4A	TRIDC4AG014230.2	117804284	117806074	2				355594508
949	chr4A	TRIDC4AG014240.1	117808588	117812937	2				355572828
950	chr4A	TRIDC4AG014250.2	118414637	118424132	2				355320748
951	chr4A	TRIDC4AG014260.1	118756227	118757471	2				354835586
952	chr4A	TRIDC4AG014270.13	118875425	118883608	2				354525732
953	chr4A	TRIDC4AG014280.3	118884513	118888616	2				354520637
954	chr4A	TRIDC4AG014290.2	118888944	118890710	2				354518530
955	chr4A	TRIDC4AG014300.9	118891672	118896808	2				354513121
956	chr4A	TRIDC4AG014320.1	119450040	119450991	2				354226997
957	chr4A	TRIDC4AG014330.3	119491315	119498794	2
958	chr4A	TRIDC4AG014340.2	119499224	119504605	2	119739607
959	chr4A	TRIDC4AG014350.1	119582500	119583825	2
960	chr4A	TRIDC4AG014360.6	119588670	119596650	2
961	chr4A	TRIDC4AG014380.3	119721746	119734677	2							430770111
962	chr4A	TRIDC4AG014440.1	119959738	119962287	2				353369619
963	chr4A	TRIDC4AG014510.1	120330996	120334039	2				352787079
964	chr4A	TRIDC4AG014520.1	120373811	120376469	2				352872728
965	chr4A	TRIDC4AG014540.3	120930487	120934391	2				352291853
966	chr4A	TRIDC4AG014550.3	121265763	121268714	2				352050321
967	chr4A	TRIDC4AG014560.1	121276108	121280083	2				352039186
968	chr4A	TRIDC4AG014580.3	121281646	121283655	2				352035136
969	chr4A	TRIDC4AG014610.1	121900602	121900940	2			162512073
970	chr4A	TRIDC4AG014620.1	122033816	122039670	2				351343263
971	chr4A	TRIDC4AG014630.1	122444067	122444724	2				351011630
972	chr4A	TRIDC4AG014640.1	122522284	122527736	2				348105916
973	chr4A	TRIDC4AG014660.2	122528952	122529700	2				350990814
974	chr4A	TRIDC4AG014670.6	122845010	122847061	2				350678268
975	chr4A	TRIDC4AG014690.1	122974242	122975016	2				350586432
976	chr4A	TRIDC4AG014720.2	123941372	123944858	2				349978341
977	chr4A	TRIDC4AG014740.5	124101802	124103705	2				349789413
978	chr4A	TRIDC4AG014770.1	124719467	124719953	2				349544357
979	chr4A	TRIDC4AG014760.3	124719618	124721689	2				349542636
980	chr4A	TRIDC4AG014800.1	124730485	124733293	2				349539575
981	chr4A	TRIDC4AG014850.1	125080389	125086930	2				349312041
982	chr4A	TRIDC4AG014870.3	125090850	125091493	2				349190058
983	chr4A	TRIDC4AG014880.3	125092572	125097596	2				349182721
984	chr4A	TRIDC4AG014890.1	125098396	125105203	2				349180697
985	chr4A	TRIDC4AG014900.1	125154337	125185267	2
986	chr4A	TRIDC4AG014910.1	126084640	126088386	2				348724601
987	chr4A	TRIDC4AG014920.1	126089975	126092126	2				348719825
988	chr4A	TRIDC4AG014940.1	126921601	126927050	2				348252948
989	chr4A	TRIDC4AG014990.2	127125326	127126914	2				348252379
990	chr4A	TRIDC4AG015000.1	127429207	127433523	2				347997858
991	chr4A	TRIDC4AG015060.9	128680055	128684469	2				347778949
992	chr4A	TRIDC4AG015070.1	128824453	128825019	2							19176478
993	chr4A	TRIDC4AG015080.2	130008518	130013334	2				347275287
994	chr4A	TRIDC4AG015100.1	130425572	130426761	2							17549024
995	chr4A	TRIDC4AG015110.1	132068999	132071636	2				346884627
996	chr4A	TRIDC4AG015120.1	132310646	132311852	2				346734005
997	chr4A	TRIDC4AG015140.11	132312341	132322384	2				346713302
998	chr4A	TRIDC4AG015160.1	132350452	132354343	2				346696612
999	chr4A	TRIDC4AG015170.2	132354552	132358093	2				346693458
1000	chr4A	TRIDC4AG015180.1	132666105	132667686	2				346495517
1001	chr4A	TRIDC4AG015200.1	132736338	132740299	2				346482453
1002	chr4A	TRIDC4AG015220.3	133129936	133132918	2				346026412
1003	chr4A	TRIDC4AG015240.2	133496011	133497632	2				345598444
1004	chr4A	TRIDC4AG015250.1	133807438	133810597	2				345173672
1005	chr4A	TRIDC4AG015260.2	133821567	133822949	2				345125102
1006	chr4A	TRIDC4AG015270.1	133905196	133907897	2				345064848
1007	chr4A	TRIDC4AG015280.1	134613291	134617291	2				344911184
1008	chr4A	TRIDC4AG015290.1	134623795	134624469	2				344910130
1009	chr4A	TRIDC4AG015300.1	134625235	134629099	2				344905943
1010	chr4A	TRIDC4AG015320.6	134899983	134902548	2				344793832
1011	chr4A	TRIDC4AG015330.14	135469773	135479688	2				344707169
1012	chr4A	TRIDC4AG015350.1	135515594	135516831	2				344692368
1013	chr4A	TRIDC4AG015360.1	135517192	135517923	2				344690919
1014	chr4A	TRIDC4AG015370.1	135658402	135663075	2				344629606
1015	chr4A	TRIDC4AG015380.1	135842562	135846207	2				344516092
1016	chr4A	TRIDC4AG015400.1	135847444	135851550	2				344510803
1017	chr4A	TRIDC4AG015410.7	135995447	136006562	2				344332761
1018	chr4A	TRIDC4AG015420.1	136038805	136043188	2				344209012
1019	chr4A	TRIDC4AG015430.2	136046114	136048659	2				344203757
1020	chr4A	TRIDC4AG015440.1	136116337	136117723	2
1021	chr4A	TRIDC4AG015450.1	136130210	136131071	2				285280062
1022	chr4A	TRIDC4AG015460.6	136142827	136151732	2				343887913
1023	chr4A	TRIDC4AG015470.1	136178846	136181147	2				343791662
1024	chr4A	TRIDC4AG015510.1	136305856	136307637	2					295245508
1025	chr4A	TRIDC4AG015520.5	136307930	136309639	2					517543803
1026	chr4A	TRIDC4AG015560.2	136425079	136426590	2				343559942
1027	chr4A	TRIDC4AG015480.4	136428153	136429578	2				343555513
1028	chr4A	TRIDC4AG015570.3	136457574	136459316	2				343455624
1029	chr4A	TRIDC4AG015580.1	136462376	136468062	2				343449353
1030	chr4A	TRIDC4AG015600.1	136806357	136807892	2				343033601
1031	chr4A	TRIDC4AG015620.1	136812838	136816892	2				343027169
1032	chr4A	TRIDC4AG015630.3	136817073	136818945	2				343025092
1033	chr4A	TRIDC4AG015640.2	136823806	136828413	2				343019743
1034	chr4A	TRIDC4AG015650.1	137178632	137181217	2				342845267
1035	chr4A	TRIDC4AG015660.1	137183569	137184079	2				342843511
1036	chr4A	TRIDC4AG015690.1	137237366	137240865	2				342690829
1037	chr4A	TRIDC4AG015720.2	137244764	137248109	2				342683687
1038	chr4A	TRIDC4AG015740.2	137450196	137451323	2				342681320
1039	chr4A	TRIDC4AG015760.3	137580749	137581527	2				342610533
1040	chr4A	TRIDC4AG015770.1	137721884	137723953	2				342605628
1041	chr4A	TRIDC4AG015780.1	137725466	137729575	2				342600198
1042	chr4A	TRIDC4AG015790.2	138127604	138128278	2				342252612
1043	chr4A	TRIDC4AG015800.2	138866697	138876571	2				341757141
1044	chr4A	TRIDC4AG015810.1	138877752	138880357	2				341753076
1045	chr4A	TRIDC4AG015820.1	138885192	138887781	2				341694588
1046	chr4A	TRIDC4AG015830.1	138952935	138953453	2				341687637
1047	chr4A	TRIDC4AG015840.1	139054112	139056401	2				341454670
1048	chr4A	TRIDC4AG015850.1	139186019	139189454	2				341338637
1049	chr4A	TRIDC4AG015860.2	139455991	139459663	2				340943502
1050	chr4A	TRIDC4AG015870.1	139606157	139611830	2				340742529
1051	chr4A	TRIDC4AG015880.1	139613136	139619684	2				340734636
1052	chr4A	TRIDC4AG015890.1	139634159	139635157	2				340714100
1053	chr4A	TRIDC4AG015910.4	140009240	140009917	2				336988472
1054	chr4A	TRIDC4AG015920.1	140025590	140026119	2				336979521
1055	chr4A	TRIDC4AG015930.1	140025775	140027569	2				336978131
1056	chr4A	TRIDC4AG015940.1	140026579	140027063	2				336978579
1057	chr4A	TRIDC4AG016000.4	140234924	140238836	2				336822420
1058	chr4A	TRIDC4AG016020.3	140241004	140242362	2				336818711
1059	chr4A	TRIDC4AG016030.8	140342261	140345679	2		406182719
1060	chr4A	TRIDC4AG016060.2	140357324	140362708	2				336699767
1061	chr4A	TRIDC4AG016070.2	140363557	140364123	2				336694600
1062	chr4A	TRIDC4AG016090.1	140367650	140368129	2		626723071
1063	chr4A	TRIDC4AG016100.1	140368230	140368802	2		626723651
1064	chr4A	TRIDC4AG016110.1	140369078	140371077	2				336692045
1065	chr4A	TRIDC4AG016130.3	140547444	140549005	2				336450501
1066	chr4A	TRIDC4AG016160.1	141367141	141367679	2	444347596
1067	chr4A	TRIDC4AG016170.1	141593449	141596016	2				335834119
1068	chr4A	TRIDC4AG016200.1	142039325	142041346	2				335482137
1069	chr4A	TRIDC4AG016210.2	142146549	142147344	2						187043307
1070	chr4A	TRIDC4AG016220.1	142470072	142473392	2				335401308
1071	chr4A	TRIDC4AG016240.1	142481744	142483561	2				335389169
1072	chr4A	TRIDC4AG016250.1	142665030	142667999	2				335085101
1073	chr4A	TRIDC4AG016260.1	142673649	142678153	2				335076374
1074	chr4A	TRIDC4AG016290.9	142931045	142937712	2				335024207
1075	chr4A	TRIDC4AG016300.1	143581592	143582330	2				334639934
1076	chr4A	TRIDC4AG016310.3	143586419	143589773	2				334633368
1077	chr4A	TRIDC4AG016320.3	143826395	143829674	2				334080743
1078	chr4A	TRIDC4AG016330.2	143835516	143836163	2				334074186
1079	chr4A	TRIDC4AG016340.1	143846673	143847665	2				333945407
1080	chr4A	TRIDC4AG016350.2	144046197	144047267	2				333579801
1081	chr4A	TRIDC4AG016360.3	144547895	144552949	2				333206639
1082	chr4A	TRIDC4AG016370.2	145077150	145079611	2				481430356
1083	chr4A	TRIDC4AG016380.5	145265976	145269785	2		298379359
1084	chr4A	TRIDC4AG016430.1	145742637	145756582	2				332732448
1085	chr4A	TRIDC4AG016440.1	145758731	145759348	2				332731278
1086	chr4A	TRIDC4AG016450.1	145770445	145771952	2
1087	chr4A	TRIDC4AG016460.1	145865430	145866081	2					542237979
1088	chr4A	TRIDC4AG016470.2	145898601	145901155	2				332509687
1089	chr4A	TRIDC4AG016490.1	146155318	146158511	2				332066486
1090	chr4A	TRIDC4AG016500.4	146438830	146441299	2				331841053
1091	chr4A	TRIDC4AG016520.2	146483716	146484312	2				331834535
1092	chr4A	TRIDC4AG016540.1	146991341	146994834	2				322806135
1093	chr4A	TRIDC4AG016550.2	147198308	147199761	2				323144516
1094	chr4A	TRIDC4AG016560.8	148335225	148337633	2				324066464
1095	chr4A	TRIDC4AG016610.2	148793425	148794568	2				324712648
1096	chr4A	TRIDC4AG016620.1	148904440	148907665	2				324716398
1097	chr4A	TRIDC4AG016640.1	149462250	149462440	2		590525564
1098	chr4A	TRIDC4AG016650.3	149467156	149472357	2				324732950
1099	chr4A	TRIDC4AG016660.6	149701375	149703510	2				325047804
1100	chr4A	TRIDC4AG016670.8	149706352	149709952	2				325068779
1101	chr4A	TRIDC4AG016680.1	149712420	149712701	2				325073918
1102	chr4A	TRIDC4AG016690.4	149813061	149817689	2				325122170
1103	chr4A	TRIDC4AG016700.1	150228391	150233949	2				325463413
1104	chr4A	TRIDC4AG016710.3	150936260	150938824	2				325825148
1105	chr4A	TRIDC4AG016730.3	151246119	151250011	2				326031958
1106	chr4A	TRIDC4AG016740.1	151269860	151273495	2				326027857
1107	chr4A	TRIDC4AG016750.1	151488796	151489183	2				326143321
1108	chr4A	TRIDC4AG016770.2	152156719	152157354	2				326462063
1109	chr4A	TRIDC4AG016780.14	152564132	152587032	2				326789530
1110	chr4A	TRIDC4AG016800.2	153337760	153338277	2				327268966
1111	chr4A	TRIDC4AG016820.1	153344054	153344632	2		517881374
1112	chr4A	TRIDC4AG016850.1	153873355	153874663	2				327604354
1113	chr4A	TRIDC4AG016860.6	153877610	153889465	2				327613358
1114	chr4A	TRIDC4AG016880.1	154429539	154432081	2				327794927
1115	chr4A	TRIDC4AG016890.2	154520032	154521779	2				327798271
1116	chr4A	TRIDC4AG016900.1	154653186	154654118	2				327860703
1117	chr4A	TRIDC4AG016930.3	155150319	155157671	2				328177968
1118	chr4A	TRIDC4AG016970.1	155749851	155758798	2				329386335
1119	chr4A	TRIDC4AG016980.1	155759351	155768035	2				329390319
1120	chr4A	TRIDC4AG016990.2	155769400	155773874	2				329400472
1121	chr4A	TRIDC4AG017000.2	156201482	156203231	2				329509134
1122	chr4A	TRIDC4AG017040.1	156411607	156412194	2				329812899
1123	chr4A	TRIDC4AG017050.1	156413229	156416729	2				329861682
1124	chr4A	TRIDC4AG017060.2	156755784	156764177	2				330233104
1125	chr4A	TRIDC4AG017070.2	156839084	156842998	2				330244896
1126	chr4A	TRIDC4AG017080.1	156843701	156846930	2				330250149
1127	chr4A	TRIDC4AG017090.2	157368425	157375642	2				330419307
1128	chr4A	TRIDC4AG017100.1	157375830	157378544	2				330427040
1129	chr4A	TRIDC4AG017110.3	157920743	157922452	2				330468827
1130	chr4A	TRIDC4AG017130.2	158000470	158001540	2				330679852
1131	chr4A	TRIDC4AG017140.2	158002565	158008954	2				330682654
1132	chr4A	TRIDC4AG017150.6	158011702	158013968	2				330691189
1133	chr4A	TRIDC4AG017160.1	158017453	158023845	2				330697591
1134	chr4A	TRIDC4AG017180.1	158295362	158299012	2				330936235
1135	chr4A	TRIDC4AG017200.1	158299140	158299865	2				330938810
1136	chr4A	TRIDC4AG017210.1	158540728	158541716	2				330955902
1137	chr4A	TRIDC4AG017220.4	158937135	158951232	2				331133730
1138	chr4A	TRIDC4AG017260.1	159419608	159420930	2				331187729
1139	chr4A	TRIDC4AG017270.5	159421362	159424598	2				331189890
1140	chr4A	TRIDC4AG017290.1	159431136	159432166	2				331201159
1141	chr4A	TRIDC4AG017300.2	159499986	159514944	2				331537421
1142	chr4A	TRIDC4AG017310.1	159514116	159520021	2				331548099
1143	chr4A	TRIDC4AG017350.2	159634533	159635673	2				331630269
1144	chr4A	TRIDC4AG017360.7	159947140	159955056	2				322497473
1145	chr4A	TRIDC4AG017380.2	160981585	160983307	2				322071646
1146	chr4A	TRIDC4AG017390.2	161147506	161150672	2				321975920
1147	chr4A	TRIDC4AG017400.6	161778422	161784500	2				321791392
1148	chr4A	TRIDC4AG017410.1	161832107	161835639	2				321786473
1149	chr4A	TRIDC4AG017450.1	161845121	161845588	2		538717044
1150	chr4A	TRIDC4AG017470.2	162089643	162092048	2				321473218
1151	chr4A	TRIDC4AG017480.21	162095755	162100018	2				321464029
1152	chr4A	TRIDC4AG017490.4	162104952	162108971	2				321456638
1153	chr4A	TRIDC4AG017510.2	162524740	162525189	2				321282369
1154	chr4A	TRIDC4AG017520.1	162976512	162981756	2				320963715
1155	chr4A	TRIDC4AG017530.1	163073313	163074816	2				320357304
1156	chr4A	TRIDC4AG017550.3	163549333	163551531	2				320200609
1157	chr4A	TRIDC4AG017560.1	163557492	163562425	2				320192722
1158	chr4A	TRIDC4AG017580.1	163651257	163655884	2				319951233
1159	chr4A	TRIDC4AG017590.2	163658113	163670696	2				319944206
1160	chr4A	TRIDC4AG017650.1	164275504	164280007	2				317868586
1161	chr4A	TRIDC4AG017660.1	164283893	164285648	2				317822467
1162	chr4A	TRIDC4AG017670.1	164290743	164294588	2				317809704
1163	chr4A	TRIDC4AG017680.1	164396358	164397589	2				317541829
1164	chr4A	TRIDC4AG017690.1	164401416	164407012	2				317530991
1165	chr4A	TRIDC4AG017700.4	164462222	164464080	2				317370216
1166	chr4A	TRIDC4AG017710.1	164488164	164494246	2				317344935
1167	chr4A	TRIDC4AG017730.2	165121465	165123076	2				317108523
1168	chr4A	TRIDC4AG017740.2	165124173	165124901	2				317106486
1169	chr4A	TRIDC4AG017750.1	165124756	165129146	2				317102431
1170	chr4A	TRIDC4AG017770.1	165133172	165148352	2			458751750
1171	chr4A	TRIDC4AG017780.2	165178502	165179858	2				317042921
1172	chr4A	TRIDC4AG017810.1	165474768	165476534	2				316941994
1173	chr4A	TRIDC4AG017820.1	165514390	165520273	2				316934112
1174	chr4A	TRIDC4AG017830.3	165521303	165522089	2				316931611
1175	chr4A	TRIDC4AG017860.4	166070301	166073467	2				316393153
1176	chr4A	TRIDC4AG017880.1	166654898	166656258	2				316250352
1177	chr4A	TRIDC4AG017890.1	167515311	167519931	2				316025704
1178	chr4A	TRIDC4AG017920.1	168318545	168319213	2				315979954
1179	chr4A	TRIDC4AG017930.1	168557184	168557894	2				315783458
1180	chr4A	TRIDC4AG017940.1	168558061	168562718	2				315778814
1181	chr4A	TRIDC4AG017950.2	169664046	169666222	2				314654423
1182	chr4A	TRIDC4AG017970.4	169877871	169882803	2				314620206
1183	chr4A	TRIDC4AG017980.4	169921171	169922145	2				314614516
1184	chr4A	TRIDC4AG018000.1	169931888	169935273	2				314514317
1185	chr4A	TRIDC4AG018030.1	170392079	170394993	2				314222660
1186	chr4A	TRIDC4AG018040.2	170474664	170477215	2				314146602
1187	chr4A	TRIDC4AG018060.4	170958209	170962507	2				313364399
1188	chr4A	TRIDC4AG018080.3	170970759	170974241	2				313352745
1189	chr4A	TRIDC4AG018100.3	173095450	173097311	2				312514007
1190	chr4A	TRIDC4AG018120.1	173107282	173110703	2
1191	chr4A	TRIDC4AG018140.1	173395590	173397484	2				312425542
1192	chr4A	TRIDC4AG018150.2	173621867	173624487	2				312075600
1193	chr4A	TRIDC4AG018200.5	174466229	174480384	2			425884957
1194	chr4A	TRIDC4AG018210.2	174480766	174484399	2
1195	chr4A	TRIDC4AG018220.3	174883220	174890697	2				311240625
1196	chr4A	TRIDC4AG018230.1	174895022	174898875	2				311232839
1197	chr4A	TRIDC4AG018240.10	175307639	175312282	2				310916761
1198	chr4A	TRIDC4AG018250.19	175313016	175315752	2				310911536
1199	chr4A	TRIDC4AG018280.3	176054432	176062699	2				310464188
1200	chr4A	TRIDC4AG018290.2	176115198	176119992	2				310450620
1201	chr4A	TRIDC4AG018320.1	176377392	176385338	2				310092300
1202	chr4A	TRIDC4AG018330.8	176386263	176392680	2				310084824
1203	chr4A	TRIDC4AG018360.1	177168759	177171848	2				309788057
1204	chr4A	TRIDC4AG018370.3	177173909	177174505	2				309785687
1205	chr4A	TRIDC4AG018390.3	177938345	177938831	2				309323709
1206	chr4A	TRIDC4AG018400.3	177939571	177943863	2				309318595
1207	chr4A	TRIDC4AG018450.2	178525845	178529360	2				309160334
1208	chr4A	TRIDC4AG018460.1	178621546	178627272	2				309126554
1209	chr4A	TRIDC4AG018480.3	178705511	178709741	2				309098382
1210	chr4A	TRIDC4AG018490.1	179067065	179068047	2				308905354
1211	chr4A	TRIDC4AG018500.1	179131898	179133153	2				308896421
1212	chr4A	TRIDC4AG018510.3	179136238	179141788	2				308880557
1213	chr4A	TRIDC4AG018520.1	179368094	179379637	2				304714353
1214	chr4A	TRIDC4AG018540.2	179780124	179780637	2		438943353
1215	chr4A	TRIDC4AG018550.4	179982723	179985978	2				305132373
1216	chr4A	TRIDC4AG018560.2	180500683	180501480	2				305187973
1217	chr4A	TRIDC4AG018570.2	180554080	180561304	2				305283999
1218	chr4A	TRIDC4AG018590.1	181593272	181595460	2				305461380
1219	chr4A	TRIDC4AG018600.2	181625133	181627468	2				305471490
1220	chr4A	TRIDC4AG018610.1	182635332	182646764	2				305610709
1221	chr4A	TRIDC4AG018620.2	182946468	182950708	2				305909096
1222	chr4A	TRIDC4AG018630.1	183476851	183478858	2				306259012
1223	chr4A	TRIDC4AG018640.2	183483946	183485586	2				306263228
1224	chr4A	TRIDC4AG018650.4	183522193	183525716	2		267726533
1225	chr4A	TRIDC4AG018690.2	184191722	184194871	2				306535806
1226	chr4A	TRIDC4AG018720.2	184711342	184717983	2				306687657
1227	chr4A	TRIDC4AG018740.1	184982253	184983459	2				306820923
1228	chr4A	TRIDC4AG018760.2	186163281	186168739	2				307140032
1229	chr4A	TRIDC4AG018770.3	186171266	186178373	2				307148688
1230	chr4A	TRIDC4AG018800.1	187208558	187211872	2				307641948
1231	chr4A	TRIDC4AG018820.5	187226911	187231726	2				307650266
1232	chr4A	TRIDC4AG018850.2	187904771	187908529	2				308143702
1233	chr4A	TRIDC4AG018870.2	187916181	187916708	2				308147804
1234	chr4A	TRIDC4AG018880.1	187917056	187921725	2				308148855
1235	chr4A	TRIDC4AG018890.1	187985320	187987832	2				308213632
1236	chr4A	TRIDC4AG018910.2	188351953	188354711	2				308366891
1237	chr4A	TRIDC4AG018930.9	188432306	188444797	2				308373079
1238	chr4A	TRIDC4AG018970.2	189649023	189653534	2				308653942
1239	chr4A	TRIDC4AG018990.1	189657631	189662933	2				308658231
1240	chr4A	TRIDC4AG019020.1	190536186	190539972	2				304662589
1241	chr4A	TRIDC4AG019030.2	190614317	190617274	2				304557968
1242	chr4A	TRIDC4AG019050.2	190626281	190627469	2				304465131
1243	chr4A	TRIDC4AG019080.3	192066365	192075000	2				304081790
1244	chr4A	TRIDC4AG019100.1	192076508	192078093	2				304078451
1245	chr4A	TRIDC4AG019150.1	193593080	193593388	2				277786475
1246	chr4A	TRIDC4AG019160.2	194700781	194702961	2					445639325
1247	chr4A	TRIDC4AG019180.1	194790110	194792470	2				303208140
1248	chr4A	TRIDC4AG019190.2	195368057	195375591	2				302920426
1249	chr4A	TRIDC4AG019210.1	196011161	196012514	2				302781680
1250	chr4A	TRIDC4AG019220.7	196048887	196051020	2	288707031
1251	chr4A	TRIDC4AG019240.1	196053792	196054336	2				302776707
1252	chr4A	TRIDC4AG019250.6	196255529	196258082	2							582913284
1253	chr4A	TRIDC4AG019270.8	197490461	197491538	2	341996573
1254	chr4A	TRIDC4AG019290.1	197679940	197680422	2				302429903
1255	chr4A	TRIDC4AG019360.7	199628846	199639332					169712925
1256	chr4A	TRIDC4AG019430.7	201116778	201143686		360344049
1257	chr4A	TRIDC4AG019470.5	201240827	201241702					271635510
1258	chr4A	TRIDC4AG019550.1	201695777	201697024					266264434
1259	chr4A	TRIDC4AG019580.1	204329943	204336068					192296457
1260	chr4A	TRIDC4AG019620.4	206522570	206540222					295085964
1261	chr4A	TRIDC4AG019640.28	206547191	206550368			81022866
1262	chr4A	TRIDC4AG019660.1	206555503	206556821								184095421
1263	chr4A	TRIDC4AG019680.2	207195035	207199749					293669447
1264	chr4A	TRIDC4AG019750.1	207961197	207971001					281491792
1265	chr4A	TRIDC4AG019830.2	209232661	209240176					282793002
1266	chr4A	TRIDC4AG019850.4	209262373	209272290					281579443
1267	chr4A	TRIDC4AG019880.3	210046310	210049829					299054090
1268	chr4A	TRIDC4AG019900.2	210050076	210051595					299052373
1269	chr4A	TRIDC4AG019910.1	210051889	210053524								550092661
1270	chr4A	TRIDC4AG019920.1	210420573	210425956					299248383
1271	chr4A	TRIDC4AG019930.2	210725545	210729561		112809347
1272	chr4A	TRIDC4AG019950.1	211664689	211676736					168233747
1273	chr4A	TRIDC4AG019990.7	212004800	212015165					302335279
1274	chr4A	TRIDC4AG020000.1	212357381	212361615				473738820
1275	chr4A	TRIDC4AG020080.1	213143045	213145042					302033704
1276	chr4A	TRIDC4AG020110.5	213940098	213950814					301787559
1277	chr4A	TRIDC4AG020120.2	214007390	214018696					301684418
1278	chr4A	TRIDC4AG020130.7	214019164	214024824					301678707
1279	chr4A	TRIDC4AG020140.2	214753027	214757101					301421674
1280	chr4A	TRIDC4AG020160.2	214878245	214880412					295707884
1281	chr4A	TRIDC4AG020180.1	215132638	215133437						460577750
1282	chr4A	TRIDC4AG020190.3	215161889	215168814							486702848
1283	chr4A	TRIDC4AG020210.11	215502429	215511212								289865597
1284	chr4A	TRIDC4AG020230.1	215506646	215506977								550189906
1285	chr4A	TRIDC4AG020240.1	216020811	216022998			128876555
1286	chr4A	TRIDC4AG020250.2	216021363	216025173			128873517
1287	chr4A	TRIDC4AG020270.2	216346184	216350314					271102107
1288	chr4A	TRIDC4AG020300.4	217516722	217532047					259342469
1289	chr4A	TRIDC4AG020310.1	217928938	217929112		260596107
1290	chr4A	TRIDC4AG020330.1	217975837	217977182			590531136
1291	chr4A	TRIDC4AG020340.1	217989567	217990536				600675110
1292	chr4A	TRIDC4AG020350.1	217990702	217992198		260482007
1293	chr4A	TRIDC4AG020360.1	217992318	217992563			628944223
1294	chr4A	TRIDC4AG020370.1	218035555	218036083			628942912
1295	chr4A	TRIDC4AG020380.1	218036330	218036872			628941879
1296	chr4A	TRIDC4AG020390.1	218036970	218039070			274371487
1297	chr4A	TRIDC4AG020400.1	218039072	218040258		260601389
1298	chr4A	TRIDC4AG020410.1	218040391	218040657			590528704
1299	chr4A	TRIDC4AG020420.1	218732533	218739129					153761670
1300	chr4A	TRIDC4AG020460.1	218877549	218879391							19191389
1301	chr4A	TRIDC4AG020570.2	220853638	220857783			28501565
1302	chr4A	TRIDC4AG020600.1	220898592	220901076							4788109
1303	chr4A	TRIDC4AG020610.2	221284982	221286631					241201035
1304	chr4A	TRIDC4AG020620.1	221286855	221291826					241203210
1305	chr4A	TRIDC4AG020660.1	222815975	222816359					460505048
1306	chr4A	TRIDC4AG020680.3	224020316	224039699					234705317
1307	chr4A	TRIDC4AG020690.1	224036014	224039539					234705478
1308	chr4A	TRIDC4AG020760.7	225977658	225980301					255351072
1309	chr4A	TRIDC4AG020780.1	227683302	227683796		49046288
1310	chr4A	TRIDC4AG020790.1	228073574	228074664							416246106
1311	chr4A	TRIDC4AG020800.8	228077520	228092820					148601634
1312	chr4A	TRIDC4AG020820.1	229589122	229589377					463456149
1313	chr4A	TRIDC4AG020840.6	229592338	229594974								47062861
1314	chr4A	TRIDC4AG020850.2	229610565	229611832					300244587
1315	chr4A	TRIDC4AG020860.8	229613644	229628460					300232347
1316	chr4A	TRIDC4AG020890.1	229870105	229870491					460505056
1317	chr4A	TRIDC4AG020920.2	231104204	231121032					207573045
1318	chr4A	TRIDC4AG020930.1	231513303	231513895		281540228
1319	chr4A	TRIDC4AG020950.4	232735977	232741782					258901299
1320	chr4A	TRIDC4AG020960.9	234303945	234317598					211242285
1321	chr4A	TRIDC4AG020980.2	235056920	235098498					288220444
1322	chr4A	TRIDC4AG021000.2	235141731	235143887							218474483
1323	chr4A	TRIDC4AG021010.6	235167850	235170422								638816336
1324	chr4A	TRIDC4AG021030.3	235464703	235494451					217298699
1325	chr4A	TRIDC4AG021050.5	236018925	236027400					221631493
1326	chr4A	TRIDC4AG021070.1	237258252	237258398		303771108
1327	chr4A	TRIDC4AG021080.3	237259258	237289307					238573631
1328	chr4A	TRIDC4AG021120.2	238508740	238510010					236164095
1329	chr4A	TRIDC4AG021200.1	241596384	241636859					265976942
1330	chr4A	TRIDC4AG021210.9	242883166	242886230						243221800
1331	chr4A	TRIDC4AG021230.1	243088549	243089641						426696035
1332	chr4A	TRIDC4AG021240.1	243838847	243840747					272548490
1333	chr4A	TRIDC4AG021270.1	244430221	244430922							489727301
1334	chr4A	TRIDC4AG021350.3	246058750	246068415					288337565
1335	chr4A	TRIDC4AG021370.1	246914424	246915899					227225443
1336	chr4A	TRIDC4AG021390.1	248201728	248205029
1337	chr4A	TRIDC4AG021420.1	249139252	249149106					300494180
1338	chr4A	TRIDC4AG021440.1	249821947	249827984					300719925
1339	chr4A	TRIDC4AG021480.1	250834004	250834624						32531085
1340	chr4A	TRIDC4AG021520.7	250962310	250965123					300884003
1341	chr4A	TRIDC4AG021580.2	251658559	251658974					301198208
1342	chr4A	TRIDC4AG021600.2	251720537	251724054					301200511
1343	chr4A	TRIDC4AG021640.1	252556778	252557402					301341674
1344	chr4A	TRIDC4AG021680.1	253015398	253020106					147119833
1345	chr4A	TRIDC4AG021690.1	253748151	253748940		448587526
1346	chr4A	TRIDC4AG021720.1	253952776	253956540					268417691
1347	chr4A	TRIDC4AG021740.1	255101750	255108640					159820942
1348	chr4A	TRIDC4AG021770.4	255459794	255464897				50889717
1349	chr4A	TRIDC4AG021800.1	255567618	255576340					142775081
1350	chr4A	TRIDC4AG021810.1	256045434	256046086								210405127
1351	chr4A	TRIDC4AG021830.4	256075004	256079796					142614675
1352	chr4A	TRIDC4AG021860.1	258098268	258101247					162610236
1353	chr4A	TRIDC4AG021870.1	258101914	258104153					162607425
1354	chr4A	TRIDC4AG021890.1	258450141	258451824
1355	chr4A	TRIDC4AG021930.1	259696311	259697456			650570947
1356	chr4A	TRIDC4AG021950.1	259828903	259837720					156645794
1357	chr4A	TRIDC4AG021990.2	259926860	259928056					156547091
1358	chr4A	TRIDC4AG022020.1	262048365	262075398					275259887
1359	chr4A	TRIDC4AG022050.2	262614426	262617303			293172024
1360	chr4A	TRIDC4AG022070.1	262820930	262822587					155741816
1361	chr4A	TRIDC4AG022080.15	263066668	263070875			411796745
1362	chr4A	TRIDC4AG022100.1	263090039	263090535						196106879
1363	chr4A	TRIDC4AG022150.3	264630465	264667658					267857718
1364	chr4A	TRIDC4AG022180.4	264929621	264933135					281246457
1365	chr4A	TRIDC4AG022210.1	265125789	265125975		260465912
1366	chr4A	TRIDC4AG022320.2	268872768	268878212					215669324
1367	chr4A	TRIDC4AG022330.1	271259740	271260471		36510610
1368	chr4A	TRIDC4AG022340.2	271307824	271314605					223718597
1369	chr4A	TRIDC4AG022410.2	274654437	274656785
1370	chr4A	TRIDC4AG022420.12	274717915	274722976					219350306
1371	chr4A	TRIDC4AG022450.2	276065656	276069225					189475718
1372	chr4A	TRIDC4AG022470.1	276387626	276388758		464913551
1373	chr4A	TRIDC4AG022500.2	276922739	276939989					190685756
1374	chr4A	TRIDC4AG022530.1	278368626	278377176					296601525
1375	chr4A	TRIDC4AG022540.3	279387086	279390300					182165590
1376	chr4A	TRIDC4AG022560.2	280527311	280547132					255791617
1377	chr4A	TRIDC4AG022580.9	281910192	281920011					232191109
1378	chr4A	TRIDC4AG022620.8	283261780	283286447					188542444
1379	chr4A	TRIDC4AG022640.1	284286324	284290322					248747134
1380	chr4A	TRIDC4AG022700.1	284852009	284860764					188098527
1381	chr4A	TRIDC4AG022720.1	285863570	285864571		135224505
1382	chr4A	TRIDC4AG022730.1	285909574	285910064							454504561
1383	chr4A	TRIDC4AG022740.1	285912161	285912528		356489529
1384	chr4A	TRIDC4AG022750.1	285914850	285915439		135183832
1385	chr4A	TRIDC4AG022760.2	285920935	285921492				228402672
1386	chr4A	TRIDC4AG022770.1	285950132	285950703		274880837
1387	chr4A	TRIDC4AG022820.4	286843667	286844666					184407791
1388	chr4A	TRIDC4AG022910.4	288214025	288218207					186988788
1389	chr4A	TRIDC4AG022950.1	289146954	289148243							444821913
1390	chr4A	TRIDC4AG022960.1	289149684	289174562					195220929
1391	chr4A	TRIDC4AG022980.4	290612108	290615651			75256659
1392	chr4A	TRIDC4AG023000.1	290821194	290821416					64337450
1393	chr4A	TRIDC4AG023010.15	290822313	290826093					64338192
1394	chr4A	TRIDC4AG023050.8	292424615	292430739					165684073
1395	chr4A	TRIDC4AG023110.1	294463010	294474800					228415307
1396	chr4A	TRIDC4AG023130.1	295504574	295505832					478913303
1397	chr4A	TRIDC4AG023150.4	296183928	296187102					243924500
1398	chr4A	TRIDC4AG023230.1	296493953	296496455					171746210
1399	chr4A	TRIDC4AG023340.1	299039665	299044617					217759384
1400	chr4A	TRIDC4AG023350.12	299447979	299454833					177999071
1401	chr4A	TRIDC4AG023380.1	299729833	299730359						251853075
1402	chr4A	TRIDC4AG023400.1	299904773	299905294				528874935
1403	chr4A	TRIDC4AG023410.1	300055437	300055679								312092748
1404	chr4A	TRIDC4AG023420.1	300229368	300233084				509800843
1405	chr4A	TRIDC4AG023460.1	301808085	301808714					273762138
1406	chr4A	TRIDC4AG023470.4	301809478	301812150
1407	chr4A	TRIDC4AG023490.3	302934014	302962599					277756201
1408	chr4A	TRIDC4AG023570.1	304411363	304419252					223968957
1409	chr4A	TRIDC4AG023580.1	305813592	305814985		191131181
1410	chr4A	TRIDC4AG023590.1	306459784	306460185
1411	chr4A	TRIDC4AG023620.4	306977346	307007543					194279569
1412	chr4A	TRIDC4AG023630.1	307161708	307201343					235084252
1413	chr4A	TRIDC4AG023660.4	308192387	308211595					241878372
1414	chr4A	TRIDC4AG023670.1	309214971	309216237								4501795
1415	chr4A	TRIDC4AG023680.2	311753881	311759033					202922076
1416	chr4A	TRIDC4AG023700.3	312742037	312744310					262252181
1417	chr4A	TRIDC4AG023710.2	314307857	314327988					200871517
1418	chr4A	TRIDC4AG023730.1	316191393	316218354					225962310
1419	chr4A	TRIDC4AG023750.10	317148019	317159858					266601687
1420	chr4A	TRIDC4AG023800.2	317881124	317885091					166669287
1421	chr4A	TRIDC4AG023820.6	318041802	318046159				45532909
1422	chr4A	TRIDC4AG023830.2	318048005	318048858		107144703
1423	chr4A	TRIDC4AG023850.6	318081403	318106845					193049917
1424	chr4A	TRIDC4AG023890.2	319053014	319056374					181362812
1425	chr4A	TRIDC4AG023960.5	321681015	321684987					201353714
1426	chr4A	TRIDC4AG023990.3	322433144	322433989					280050385
1427	chr4A	TRIDC4AG024010.1	324470395	324484891					253084371
1428	chr4A	TRIDC4AG024020.1	324498245	324499729								204693276
1429	chr4A	TRIDC4AG024050.1	324737122	324737547			626723651
1430	chr4A	TRIDC4AG024060.1	324761337	324763239						5086539
1431	chr4A	TRIDC4AG024070.1	324763967	324766216		116982999
1432	chr4A	TRIDC4AG024080.1	324766242	324768430					277786923
1433	chr4A	TRIDC4AG024100.1	324769471	324807206					277785296
1434	chr4A	TRIDC4AG024110.1	324806116	324806850		260522364
1435	chr4A	TRIDC4AG024120.1	324808734	324808992		260520216
1436	chr4A	TRIDC4AG024130.1	324809540	324810282		480984448
1437	chr4A	TRIDC4AG024140.1	324810589	324811248					10526535
1438	chr4A	TRIDC4AG024150.2	324811538	324816004					10525133
1439	chr4A	TRIDC4AG024160.1	324826656	324826932					10519257
1440	chr4A	TRIDC4AG024180.1	324871518	324871767		260460832
1441	chr4A	TRIDC4AG024190.1	325613629	325614840				431413459
1442	chr4A	TRIDC4AG024200.1	325615447	325619673					245563747
1443	chr4A	TRIDC4AG024210.1	326076099	326076432		480958442
1444	chr4A	TRIDC4AG024240.1	326088727	326088897		130927481
1445	chr4A	TRIDC4AG024250.1	326094535	326094931							83066776
1446	chr4A	TRIDC4AG024260.1	326095986	326096697		303773858
1447	chr4A	TRIDC4AG024270.1	326117560	326117862			628943450
1448	chr4A	TRIDC4AG024280.1	326118683	326120186		260482207
1449	chr4A	TRIDC4AG024300.1	326140548	326140724		260448660
1450	chr4A	TRIDC4AG024310.1	326142560	326143030		260588480
1451	chr4A	TRIDC4AG024320.7	326599150	326601964							218474501
1452	chr4A	TRIDC4AG024360.1	327324580	327327604					233020219
1453	chr4A	TRIDC4AG024390.1	327379522	327380221					233117497
1454	chr4A	TRIDC4AG024420.4	330873525	330879332					215972976
1455	chr4A	TRIDC4AG024440.3	331391064	331393741							182970519
1456	chr4A	TRIDC4AG024450.3	333573881	333580566					225525974
1457	chr4A	TRIDC4AG024490.4	335353260	335371275					212491208
1458	chr4A	TRIDC4AG024500.1	335620915	335623461		498042340
1459	chr4A	TRIDC4AG024540.3	336687091	336692976					209160749
1460	chr4A	TRIDC4AG024560.2	336915354	336916219						5063723
1461	chr4A	TRIDC4AG024570.1	337338457	337372768					249050331
1462	chr4A	TRIDC4AG024580.5	338007528	338048598					216382973
1463	chr4A	TRIDC4AG024620.2	339301352	339317771					251434986
1464	chr4A	TRIDC4AG024630.1	340494438	340500099					222823035
1465	chr4A	TRIDC4AG024640.1	342979900	342987407					286316861
1466	chr4A	TRIDC4AG024660.11	344344208	344377863					227794367
1467	chr4A	TRIDC4AG024710.1	346152812	346165549					291315418
1468	chr4A	TRIDC4AG024740.2	346296037	346297551					291094686
1469	chr4A	TRIDC4AG024750.1	348420719	348420865		303771108
1470	chr4A	TRIDC4AG024760.1	348453938	348454553				48681371
1471	chr4A	TRIDC4AG024770.2	348500075	348500328		218165482
1472	chr4A	TRIDC4AG024800.1	348508103	348508549							454464128
1473	chr4A	TRIDC4AG024820.1	348525406	348525797			145905459
1474	chr4A	TRIDC4AG024830.1	348526260	348527788		191082119
1475	chr4A	TRIDC4AG024850.1	349206966	349209064					151191099
1476	chr4A	TRIDC4AG024940.1	351136269	351137925					189372398
1477	chr4A	TRIDC4AG024970.2	351861421	351865144					179290690
1478	chr4A	TRIDC4AG024990.9	352089487	352093921		360189207
1479	chr4A	TRIDC4AG025020.1	352478010	352480230					230977517
1480	chr4A	TRIDC4AG025030.17	352691173	352697393					278289096
1481	chr4A	TRIDC4AG025050.2	354442342	354445726					263646706
1482	chr4A	TRIDC4AG025090.1	354590714	354591901
1483	chr4A	TRIDC4AG025120.1	354679666	354698677					205378441
1484	chr4A	TRIDC4AG025170.2	357082393	357095857					261745440
1485	chr4A	TRIDC4AG025240.3	358497120	358547228					284427299
1486	chr4A	TRIDC4AG025250.2	359118027	359123957						18179371
1487	chr4A	TRIDC4AG025290.4	359484798	359526313					213741466
1488	chr4A	TRIDC4AG025300.1	359554753	359555869						485484495
1489	chr4A	TRIDC4AG025310.3	360100221	360102355					186055879
1490	chr4A	TRIDC4AG025320.1	360118413	360119772					186076739
1491	chr4A	TRIDC4AG025330.9	362025007	362063354					266951007
1492	chr4A	TRIDC4AG025350.1	362176795	362176945		260518453
1493	chr4A	TRIDC4AG025380.4	364923818	364929402					184801358
1494	chr4A	TRIDC4AG025390.8	366014447	366015876			454022224
1495	chr4A	TRIDC4AG025450.1	367418713	367420095
1496	chr4A	TRIDC4AG025480.1	367510656	367513576
1497	chr4A	TRIDC4AG025630.1	368849293	368849913
1498	chr4A	TRIDC4AG025680.1	369599894	369631991					253777839
1499	chr4A	TRIDC4AG025750.4	371858793	371862472					246866524
1500	chr4A	TRIDC4AG025810.4	373123989	373147681					191951943
1501	chr4A	TRIDC4AG025830.2	373505751	373510330					150823110
1502	chr4A	TRIDC4AG025870.10	374151435	374155287		57509618
1503	chr4A	TRIDC4AG025880.1	374937932	374938579						5133175
1504	chr4A	TRIDC4AG025890.1	374939529	374939888				23280841
1505	chr4A	TRIDC4AG025900.1	374940051	374940542		260558894
1506	chr4A	TRIDC4AG025910.1	374941347	374942322					10537032
1507	chr4A	TRIDC4AG025970.3	376608616	376612133					152454516
1508	chr4A	TRIDC4AG025980.1	377501809	377502270								602438948
1509	chr4A	TRIDC4AG025990.1	378756166	378756797						3715807
1510	chr4A	TRIDC4AG026020.1	378760612	378772589					260852733
1511	chr4A	TRIDC4AG026040.2	379647206	379653210					195629352
1512	chr4A	TRIDC4AG026070.13	381203950	381209182					172513941
1513	chr4A	TRIDC4AG026090.2	381215296	381216691				32991638
1514	chr4A	TRIDC4AG026130.2	382411801	382464675					201194870
1515	chr4A	TRIDC4AG026160.4	384667845	384676898					202203523
1516	chr4A	TRIDC4AG026200.2	385416133	385419780					234225821
1517	chr4A	TRIDC4AG026210.2	386268255	386304228					198839760
1518	chr4A	TRIDC4AG026270.2	390353126	390367581					196302661
1519	chr4A	TRIDC4AG026360.3	391958473	391961007					138361185
1520	chr4A	TRIDC4AG026370.2	391963387	391963782					138416832
1521	chr4A	TRIDC4AG026420.1	392964969	392969188						162257500
1522	chr4A	TRIDC4AG026500.1	393599864	393600997						73036322
1523	chr4A	TRIDC4AG026510.5	393602673	393604898				470645546
1524	chr4A	TRIDC4AG026530.11	395880154	395886074					289432732
1525	chr4A	TRIDC4AG026550.1	398545063	398549635					175576776
1526	chr4A	TRIDC4AG026600.2	400802539	400823717					167440451
1527	chr4A	TRIDC4AG026670.2	404110412	404112800					249637346
1528	chr4A	TRIDC4AG026700.1	405409676	405415539					252123884
1529	chr4A	TRIDC4AG026750.1	407297504	407304691
1530	chr4A	TRIDC4AG026770.3	408240056	408251664					183779121
1531	chr4A	TRIDC4AG026790.1	408507900	408512239					197575958
1532	chr4A	TRIDC4AG026800.3	408513323	408619202					197467331
1533	chr4A	TRIDC4AG026810.2	409456167	409456554					197375602
1534	chr4A	TRIDC4AG026820.13	410133913	410136180								46074354
1535	chr4A	TRIDC4AG026830.9	410698838	410703951					158048364
1536	chr4A	TRIDC4AG026840.2	410894112	410899381					142253701
1537	chr4A	TRIDC4AG026850.1	411236536	411239966					141977640
1538	chr4A	TRIDC4AG026910.1	412964274	412984080					141828774
1539	chr4A	TRIDC4AG026920.1	412976213	412978154				457292326
1540	chr4A	TRIDC4AG026930.4	413046239	413053812					141811110
1541	chr4A	TRIDC4AG026960.1	414179645	414182385			483964794
1542	chr4A	TRIDC4AG027010.7	414983656	414988869								175943884
1543	chr4A	TRIDC4AG027020.6	415496189	415509158					160694462
1544	chr4A	TRIDC4AG027100.2	417738916	417740160								644379998
1545	chr4A	TRIDC4AG027120.3	418076139	418079816					139718997
1546	chr4A	TRIDC4AG027130.8	418481728	418487084					140486263
1547	chr4A	TRIDC4AG027140.4	418786018	418788882					141283076
1548	chr4A	TRIDC4AG027150.1	419280942	419282883					138272837
1549	chr4A	TRIDC4AG027160.2	420882941	420890185	3				137876306
1550	chr4A	TRIDC4AG027180.20	420922865	420934373	3				137858734
1551	chr4A	TRIDC4AG027210.2	423058330	423060696	3				135845789
1552	chr4A	TRIDC4AG027220.1	423505012	423507270	3				135904020
1553	chr4A	TRIDC4AG027240.2	423658404	423662423	3	296655967
1554	chr4A	TRIDC4AG027290.1	423726797	423728524	3				135907963
1555	chr4A	TRIDC4AG027300.2	423921283	423922266	3				136032954
1556	chr4A	TRIDC4AG027310.1	424448560	424455029	3				136502219
1557	chr4A	TRIDC4AG027320.2	424641837	424654423	3				136671632
1558	chr4A	TRIDC4AG027350.1	425683115	425780281	3				137199199
1559	chr4A	TRIDC4AG027360.2	425783078	425789598	3				137203869
1560	chr4A	TRIDC4AG027370.2	426070074	426072502	3				137349288
1561	chr4A	TRIDC4AG027390.1	426470654	426501237	3				137471324
1562	chr4A	TRIDC4AG027440.1	427302480	427303354	3				135537848
1563	chr4A	TRIDC4AG027450.1	427303879	427304445	3				135537194
1564	chr4A	TRIDC4AG027460.1	427304698	427305156	3				135536493
1565	chr4A	TRIDC4AG027500.2	428482865	428484170	3
1566	chr4A	TRIDC4AG027530.1	428514476	428515549	3			594513995
1567	chr4A	TRIDC4AG027560.12	428807045	428811802	3				135103800
1568	chr4A	TRIDC4AG027570.9	429348377	429355364	3				135004399
1569	chr4A	TRIDC4AG027580.1	429363083	429363742	3		136859457
1570	chr4A	TRIDC4AG027610.2	430035619	430037795	3				134697217
1571	chr4A	TRIDC4AG027620.1	430188128	430191542	3				134688877
1572	chr4A	TRIDC4AG027630.1	430954165	430959573	3				134200464
1573	chr4A	TRIDC4AG027640.1	430972368	430973339	3				134184536
1574	chr4A	TRIDC4AG027650.13	431019001	431028921	3				134178083
1575	chr4A	TRIDC4AG027660.2	431402502	431404085	3				134087503
1576	chr4A	TRIDC4AG027670.4	432035830	432037208	3				133378379
1577	chr4A	TRIDC4AG027700.3	432799489	432812839	3				132239605
1578	chr4A	TRIDC4AG027730.3	432979131	432983208	3				132316703
1579	chr4A	TRIDC4AG027750.3	433213847	433219635	3				132477032
1580	chr4A	TRIDC4AG027770.1	433626769	433630199	3				131735628
1581	chr4A	TRIDC4AG027780.1	433686833	433688185	3							92709337
1582	chr4A	TRIDC4AG027790.1	434904344	434907943	3				131713162
1583	chr4A	TRIDC4AG027860.4	435611366	435615427	3				131096665
1584	chr4A	TRIDC4AG027880.13	435646807	435660269	3				131069381
1585	chr4A	TRIDC4AG027910.10	436094430	436097943	3							547351406
1586	chr4A	TRIDC4AG027920.17	436452334	436463531	3				130693958
1587	chr4A	TRIDC4AG027930.4	436644013	436645361	3
1588	chr4A	TRIDC4AG027970.2	438167430	438169026	3	471897463
1589	chr4A	TRIDC4AG028020.1	438271278	438276090	3				130178098
1590	chr4A	TRIDC4AG028030.1	438486046	438488654	3							3225777
1591	chr4A	TRIDC4AG028090.5	438962855	438965336	3			263005224
1592	chr4A	TRIDC4AG028110.1	438967749	438968209	3				129768183
1593	chr4A	TRIDC4AG028120.1	439158608	439159226	3	401250761
1594	chr4A	TRIDC4AG028160.1	439655897	439656634	3				128769657
1595	chr4A	TRIDC4AG028170.1	439657067	439657588	3				128768677
1596	chr4A	TRIDC4AG028190.1	439868383	439871109	3				128586923
1597	chr4A	TRIDC4AG028200.1	440068718	440070585	3						424453906
1598	chr4A	TRIDC4AG028220.2	440856954	440857717	3				128117173
1599	chr4A	TRIDC4AG028230.3	441264866	441276654	3				127811181
1600	chr4A	TRIDC4AG028260.3	441429046	441431627	3				127350846
1601	chr4A	TRIDC4AG028270.5	441450118	441453031	3				126500644
1602	chr4A	TRIDC4AG028280.3	441466541	441467314	3				126496355
1603	chr4A	TRIDC4AG028290.2	441469562	441473663	3				126451824
1604	chr4A	TRIDC4AG028300.3	441772625	441776039	3				126108533
1605	chr4A	TRIDC4AG028310.22	441869145	441878329	3				126058510
1606	chr4A	TRIDC4AG028320.1	442161220	442165280	3				126044784
1607	chr4A	TRIDC4AG028340.3	442650885	442653293	3				125650092
1608	chr4A	TRIDC4AG028350.1	442665494	442667816	3				125633901
1609	chr4A	TRIDC4AG028370.2	442965979	442968009	3				125621987
1610	chr4A	TRIDC4AG028390.1	442973596	442976709	3				125614948
1611	chr4A	TRIDC4AG028400.1	442976925	442979313	3				125606843
1612	chr4A	TRIDC4AG028410.3	442981259	442982393	3				125603737
1613	chr4A	TRIDC4AG028450.1	443133292	443133915	3				125596056
1614	chr4A	TRIDC4AG028460.3	443390367	443402236	3				125546668
1615	chr4A	TRIDC4AG028480.2	443413460	443415391	3				125522828
1616	chr4A	TRIDC4AG028490.3	443424286	443426067	3				125517237
1617	chr4A	TRIDC4AG028500.2	443986331	443987124	3				125335785
1618	chr4A	TRIDC4AG028510.1	443988254	443990343	3				125332582
1619	chr4A	TRIDC4AG028530.4	444136315	444138966	3				125172071
1620	chr4A	TRIDC4AG028550.4	444675114	444680852	3				123329789
1621	chr4A	TRIDC4AG028560.1	444751565	444755491	3				123336290
1622	chr4A	TRIDC4AG028580.2	444755877	444758245	3				123340962
1623	chr4A	TRIDC4AG028590.1	445199561	445203893	3				123671468
1624	chr4A	TRIDC4AG028600.1	445204883	445206597	3				123676780
1625	chr4A	TRIDC4AG028610.1	445627175	445629189	3				123728599
1626	chr4A	TRIDC4AG028620.1	445629277	445630554	3				123731401
1627	chr4A	TRIDC4AG028630.2	445651805	445657794	3				123744836
1628	chr4A	TRIDC4AG028640.1	445659059	445659623	3				123752664
1629	chr4A	TRIDC4AG028650.2	445723313	445748072	3				123810701
1630	chr4A	TRIDC4AG028690.2	446465725	446466267	3				123997419
1631	chr4A	TRIDC4AG028710.3	446617830	446620935	3				124010458
1632	chr4A	TRIDC4AG028720.3	446938302	446942045	3				124177041
1633	chr4A	TRIDC4AG028740.1	447210670	447212299	3				124211687
1634	chr4A	TRIDC4AG028750.3	447213507	447217289	3				124228099
1635	chr4A	TRIDC4AG028760.1	447225804	447226694	3				124231791
1636	chr4A	TRIDC4AG028770.5	447447242	447450525	3				124423124
1637	chr4A	TRIDC4AG028780.1	447856596	447857140	3					466582055
1638	chr4A	TRIDC4AG028790.3	448148086	448159788	3				124531016
1639	chr4A	TRIDC4AG028800.3	448149872	448151023	3		510080296
1640	chr4A	TRIDC4AG028830.1	448290239	448293849	3				124759105
1641	chr4A	TRIDC4AG028860.1	448454901	448461717	3				124787788
1642	chr4A	TRIDC4AG028870.1	448461932	448462854	3				124794653
1643	chr4A	TRIDC4AG028880.7	448526467	448529711	3				123288175
1644	chr4A	TRIDC4AG028940.1	448970910	448973403	3				122756118
1645	chr4A	TRIDC4AG028960.1	449445817	449447934	3				123149984
1646	chr4A	TRIDC4AG028970.6	449448826	449459487	3				123153472
1647	chr4A	TRIDC4AG028980.3	449458193	449460672	3				123157874
1648	chr4A	TRIDC4AG028990.1	449617721	449618940	3				122511102
1649	chr4A	TRIDC4AG029000.27	449671512	449675031	3				122505019
1650	chr4A	TRIDC4AG029010.1	449876337	449883695	3				122364193
1651	chr4A	TRIDC4AG029030.2	450117761	450123351	3				122310030
1652	chr4A	TRIDC4AG029040.1	450126474	450128277	3				122304059
1653	chr4A	TRIDC4AG029050.2	450134200	450137459	3				122237881
1654	chr4A	TRIDC4AG029080.2	450393940	450399731	3				122169408
1655	chr4A	TRIDC4AG029090.1	451136204	451136857	3				121612871
1656	chr4A	TRIDC4AG029120.1	451277129	451277928	3				16387531
1657	chr4A	TRIDC4AG029140.1	451289643	451290825	3				16321703
1658	chr4A	TRIDC4AG029150.1	451300313	451301426	3				15909776
1659	chr4A	TRIDC4AG029160.1	451315802	451316305	3				16276501
1660	chr4A	TRIDC4AG029170.1	451320776	451321379	3				16111752
1661	chr4A	TRIDC4AG029210.1	452329021	452329602	3	477738958
1662	chr4A	TRIDC4AG029230.1	452413597	452415062	3				121573388
1663	chr4A	TRIDC4AG029250.7	452667718	452674789	3				121552496
1664	chr4A	TRIDC4AG029260.2	453164202	453166006	3				121332516
1665	chr4A	TRIDC4AG029280.2	453179397	453181753	3				121316512
1666	chr4A	TRIDC4AG029290.3	453498619	453499410	3				18015721
1667	chr4A	TRIDC4AG029330.1	454266596	454270290	3				120723331
1668	chr4A	TRIDC4AG029350.8	454271170	454276233	3				120717641
1669	chr4A	TRIDC4AG029360.2	454866466	454875345	3				120192097
1670	chr4A	TRIDC4AG029370.1	454875561	454877042	3				120190136
1671	chr4A	TRIDC4AG029380.1	454907746	454909304	3				517613957
1672	chr4A	TRIDC4AG029390.2	454909515	454914985	3						266441396
1673	chr4A	TRIDC4AG029400.1	455081468	455082138	3				120048243
1674	chr4A	TRIDC4AG029410.3	455083736	455088035	3				120042818
1675	chr4A	TRIDC4AG029420.1	455092161	455092963	3				120026998
1676	chr4A	TRIDC4AG029430.2	455093161	455093920	3				120026278
1677	chr4A	TRIDC4AG029440.7	455542603	455545230	3				119830149
1678	chr4A	TRIDC4AG029450.2	455545936	455547333	3				119828273
1679	chr4A	TRIDC4AG029460.1	455982689	455984468	3				119447632
1680	chr4A	TRIDC4AG029500.1	456818794	456820239	3				119036958
1681	chr4A	TRIDC4AG029530.1	456827160	456828382	3				118975097
1682	chr4A	TRIDC4AG029540.2	456829592	456832799	3				118970563
1683	chr4A	TRIDC4AG029550.4	456834316	456836429	3				118967537
1684	chr4A	TRIDC4AG029560.2	456837206	456839322	3				118965351
1685	chr4A	TRIDC4AG029580.9	457438613	457442779	3				118120501
1686	chr4A	TRIDC4AG029590.1	458141256	458141944	3				117872218
1687	chr4A	TRIDC4AG029600.4	458533659	458535414	3				117214451
1688	chr4A	TRIDC4AG029610.2	458720855	458722772	3				117150213
1689	chr4A	TRIDC4AG029620.3	459148071	459167234	3				117131455
1690	chr4A	TRIDC4AG029630.6	459292355	459295169	3				116843376
1691	chr4A	TRIDC4AG029640.2	459295907	459297781	3				116715847
1692	chr4A	TRIDC4AG029660.1	459298593	459300694	3				116713724
1693	chr4A	TRIDC4AG029670.1	459372106	459373617	3				116709503
1694	chr4A	TRIDC4AG029680.2	459376724	459380906	3				116578462
1695	chr4A	TRIDC4AG029700.6	459599515	459604056	3				116087035
1696	chr4A	TRIDC4AG029720.1	459841462	459844607	3				115855309
1697	chr4A	TRIDC4AG029730.1	459890124	459891950	3				115766518
1698	chr4A	TRIDC4AG029750.5	459941766	459944812	3				115735586
1699	chr4A	TRIDC4AG029770.1	459952421	459952801	3
1700	chr4A	TRIDC4AG029780.3	460018082	460021531	3				115729246
1701	chr4A	TRIDC4AG029800.1	460023073	460026004	3				115725138
1702	chr4A	TRIDC4AG029830.2	460140192	460147571	3				115390366
1703	chr4A	TRIDC4AG029840.1	460149323	460151575	3				115387781
1704	chr4A	TRIDC4AG029850.1	460160142	460162669	3				115378989
1705	chr4A	TRIDC4AG029860.1	460404084	460404846	3				114929152
1706	chr4A	TRIDC4AG029870.1	460407672	460413924	3				114923062
1707	chr4A	TRIDC4AG029880.1	460414082	460414433	3				114922599
1708	chr4A	TRIDC4AG029890.1	460505072	460507603	3				114842459
1709	chr4A	TRIDC4AG029900.2	460508074	460514301	3				114835513
1710	chr4A	TRIDC4AG029910.3	460724142	460727811	3				114829279
1711	chr4A	TRIDC4AG029940.12	461186062	461189606	3				113911089
1712	chr4A	TRIDC4AG029950.3	461192624	461193264	3				113909476
1713	chr4A	TRIDC4AG029960.2	461244779	461249155	3				113882341
1714	chr4A	TRIDC4AG029980.2	461250620	461256303	3				113874905
1715	chr4A	TRIDC4AG029990.4	461261056	461268606	3				113815298
1716	chr4A	TRIDC4AG030000.1	461527911	461528280	3				113728414
1717	chr4A	TRIDC4AG030010.1	461534254	461537033	3				113721319
1718	chr4A	TRIDC4AG030020.1	461537391	461539447	3				113718236
1719	chr4A	TRIDC4AG030030.7	461554671	461557084	3				113275439
1720	chr4A	TRIDC4AG030040.1	461766570	461772595	3				113164102
1721	chr4A	TRIDC4AG030050.3	461773918	461777485	3				113159350
1722	chr4A	TRIDC4AG030080.2	461844302	461851362	3				113065432
1723	chr4A	TRIDC4AG030090.1	461877678	461879887	3				113050180
1724	chr4A	TRIDC4AG030100.3	461884050	461885892	3				113037692
1725	chr4A	TRIDC4AG030120.1	461926151	461926969	3				112865912
1726	chr4A	TRIDC4AG030140.2	461934262	461935652	3				112707554
1727	chr4A	TRIDC4AG030150.10	461972825	461975553	3
1728	chr4A	TRIDC4AG030160.1	462146081	462168530	3				112652005
1729	chr4A	TRIDC4AG030170.2	462172773	462176073	3				112635917
1730	chr4A	TRIDC4AG030220.1	462325843	462329631	3				287224478
1731	chr4A	TRIDC4AG030240.1	462720341	462720630	3				112035328
1732	chr4A	TRIDC4AG030250.1	462720778	462728708	3				112030960
1733	chr4A	TRIDC4AG030260.1	462788758	462790493	3				111842015
1734	chr4A	TRIDC4AG030270.1	462795145	462795603	3				111835588
1735	chr4A	TRIDC4AG030280.2	462820312	462822965	3				111800296
1736	chr4A	TRIDC4AG030290.6	463167330	463168356	3				111513108
1737	chr4A	TRIDC4AG030300.1	463192463	463194295	3				111494142
1738	chr4A	TRIDC4AG030310.1	463318118	463320784	3				111184805
1739	chr4A	TRIDC4AG030330.1	463322977	463324164	3				111181906
1740	chr4A	TRIDC4AG030340.1	463659872	463661099	3				110484084
1741	chr4A	TRIDC4AG030350.2	463661601	463664696	3				110480453
1742	chr4A	TRIDC4AG030360.3	463784219	463786952	3				110425798
1743	chr4A	TRIDC4AG030380.1	463789122	463789975	3				110422666
1744	chr4A	TRIDC4AG030390.2	464059581	464061530	3				110162728
1745	chr4A	TRIDC4AG030420.4	464671684	464675659	3				109678454
1746	chr4A	TRIDC4AG030430.1	464708437	464710277	3				109636164
1747	chr4A	TRIDC4AG030440.4	464870517	464870996	3					48394337
1748	chr4A	TRIDC4AG030460.8	465126821	465130504	3				108976761
1749	chr4A	TRIDC4AG030480.2	465245130	465247615	3				108860485
1750	chr4A	TRIDC4AG030510.4	466228374	466232656	3				107169750
1751	chr4A	TRIDC4AG030540.1	466452235	466456981	3				106934952
1752	chr4A	TRIDC4AG030560.4	466465475	466468121	3				106916031
1753	chr4A	TRIDC4AG030570.1	466759619	466763420	3				106569724
1754	chr4A	TRIDC4AG030590.1	467181882	467184867	3				106109456
1755	chr4A	TRIDC4AG030610.2	467227869	467230305	3				106090821
1756	chr4A	TRIDC4AG030650.1	467488527	467492211	3				105868881
1757	chr4A	TRIDC4AG030680.1	467506410	467513671	3				105861029
1758	chr4A	TRIDC4AG030720.1	467523676	467526549	3				105845389
1759	chr4A	TRIDC4AG030760.1	467844943	467845199	3	367224092
1760	chr4A	TRIDC4AG030770.3	468066080	468074281	3				105367707
1761	chr4A	TRIDC4AG030780.2	468251655	468255292	3				105355962
1762	chr4A	TRIDC4AG030790.1	468330649	468332631	3				105207992
1763	chr4A	TRIDC4AG030820.1	468514216	468516195	3				105143296
1764	chr4A	TRIDC4AG030830.3	468521158	468522704	3				105138459
1765	chr4A	TRIDC4AG030860.1	469401398	469413911	3				104723378
1766	chr4A	TRIDC4AG030870.1	469415972	469417884	3				104720167
1767	chr4A	TRIDC4AG030880.2	469418189	469419642	3				104718203
1768	chr4A	TRIDC4AG030890.6	469595608	469598935	3				104707012
1769	chr4A	TRIDC4AG030910.1	470061174	470064287	3				104507493
1770	chr4A	TRIDC4AG030920.1	470081615	470086792	3				104493046
1771	chr4A	TRIDC4AG030960.1	470561619	470566238	3				104268069
1772	chr4A	TRIDC4AG030970.1	470570223	470574033	3				104262871
1773	chr4A	TRIDC4AG030980.1	470574104	470577366	3				104259818
1774	chr4A	TRIDC4AG030990.1	470771037	470773243	3				104179946
1775	chr4A	TRIDC4AG031000.1	470863882	470864732	3				104029815
1776	chr4A	TRIDC4AG031010.1	470867427	470868230	3				104013576
1777	chr4A	TRIDC4AG031020.1	470883323	470883916	3							41809760
1778	chr4A	TRIDC4AG031030.3	471030465	471036715	3				103920734
1779	chr4A	TRIDC4AG031050.8	471425806	471431505	3				103346301
1780	chr4A	TRIDC4AG031070.1	471640818	471643607	3				102868221
1781	chr4A	TRIDC4AG031090.7	471683645	471686701	3				102645011
1782	chr4A	TRIDC4AG031110.2	471695212	471697648	3				102631811
1783	chr4A	TRIDC4AG031120.2	471732886	471742622	3				102584522
1784	chr4A	TRIDC4AG031140.1	471998910	472005098	3				102287317
1785	chr4A	TRIDC4AG031160.1	472507483	472508201	3				102184845
1786	chr4A	TRIDC4AG031170.1	472507820	472508655	3				102184369
1787	chr4A	TRIDC4AG031190.5	472536024	472542279	3				102151922
1788	chr4A	TRIDC4AG031200.2	472544186	472546364	3				102145085
1789	chr4A	TRIDC4AG031220.1	472550481	472555552	3		585585730
1790	chr4A	TRIDC4AG031240.1	472824193	472825755	3				101730431
1791	chr4A	TRIDC4AG031260.4	472831352	472832829	3				101674470
1792	chr4A	TRIDC4AG031270.4	472849780	472852337	3				101666212
1793	chr4A	TRIDC4AG031280.2	472852201	472854067	3				101663512
1794	chr4A	TRIDC4AG031300.6	472982298	472984001	3				101096473
1795	chr4A	TRIDC4AG031330.1	473404392	473405147	3				101005280
1796	chr4A	TRIDC4AG031340.4	473406650	473408949	3				100966883
1797	chr4A	TRIDC4AG031370.1	473537641	473538712	3				100957679
1798	chr4A	TRIDC4AG031400.1	474079166	474081092	3				100496894
1799	chr4A	TRIDC4AG031420.2	474089066	474096573	3				100486301
1800	chr4A	TRIDC4AG031500.2	475589700	475591670	3							550615466
1801	chr4A	TRIDC4AG031520.6	476060893	476065629	3				100195627
1802	chr4A	TRIDC4AG031540.6	476068698	476072571	3				100178537
1803	chr4A	TRIDC4AG031560.2	476704274	476705077	3				100094811
1804	chr4A	TRIDC4AG031570.3	476706071	476710203	3				100089773
1805	chr4A	TRIDC4AG031590.12	477427452	477427913	3							553116511
1806	chr4A	TRIDC4AG031610.2	477709812	477710461	3				99611058
1807	chr4A	TRIDC4AG031620.2	477927820	477932194	3				99445263
1808	chr4A	TRIDC4AG031630.1	477932114	477933133	3				99443559
1809	chr4A	TRIDC4AG031650.1	478486904	478488630	3				99348723
1810	chr4A	TRIDC4AG031680.3	478781525	478784528	3				99098802
1811	chr4A	TRIDC4AG031690.1	479218395	479219391	3				98854974
1812	chr4A	TRIDC4AG031700.1	479277600	479278713	3				98844469
1813	chr4A	TRIDC4AG031710.1	479863264	479869241	3				98688026
1814	chr4A	TRIDC4AG031720.1	479869167	479869631	3				98687054
1815	chr4A	TRIDC4AG031730.1	480049424	480051631	3				98418026
1816	chr4A	TRIDC4AG031760.1	480285250	480285972	3				98249685
1817	chr4A	TRIDC4AG031770.1	480708707	480711699	3				98142015
1818	chr4A	TRIDC4AG031780.4	481185506	481189054	3				97786742
1819	chr4A	TRIDC4AG031790.1	481190177	481193483	3				97781882
1820	chr4A	TRIDC4AG031800.1	481656456	481662969	3				97375502
1821	chr4A	TRIDC4AG031810.1	481664276	481665566	3				97372744
1822	chr4A	TRIDC4AG031820.2	481677305	481678120	3				97355942
1823	chr4A	TRIDC4AG031840.1	481716919	481718497	3				97291710
1824	chr4A	TRIDC4AG031880.2	481907591	481908922	3				97242702
1825	chr4A	TRIDC4AG031890.1	482044218	482046210	3				97141753
1826	chr4A	TRIDC4AG031900.3	482046545	482051953	3				97134741
1827	chr4A	TRIDC4AG031930.1	482356696	482362535	3				96990448
1828	chr4A	TRIDC4AG031950.5	482365171	482368999	3						475499788
1829	chr4A	TRIDC4AG031970.1	482894800	482896181	3				96886138
1830	chr4A	TRIDC4AG031980.1	482903114	482903701	3				96883419
1831	chr4A	TRIDC4AG032000.1	482909097	482921140	3				96875905
1832	chr4A	TRIDC4AG032010.1	483231902	483232374	3						492084545
1833	chr4A	TRIDC4AG032020.1	483238725	483244036	3				96619169
1834	chr4A	TRIDC4AG032040.2	483244904	483249070	3				96611091
1835	chr4A	TRIDC4AG032070.12	483647963	483655490	3				96190198
1836	chr4A	TRIDC4AG032110.2	484163339	484167888	3				84421647
1837	chr4A	TRIDC4AG032120.1	484408965	484420668	3				84512163
1838	chr4A	TRIDC4AG032130.2	484586569	484591972	3				84866917
1839	chr4A	TRIDC4AG032160.2	485300233	485301537	3				85203376
1840	chr4A	TRIDC4AG032190.1	485545277	485547693	3				85441764
1841	chr4A	TRIDC4AG032220.3	485572952	485576857	3				85453046
1842	chr4A	TRIDC4AG032230.1	485769543	485771826	3				85507033
1843	chr4A	TRIDC4AG032250.1	485895536	485897864	3				85520288
1844	chr4A	TRIDC4AG032270.1	486412310	486414641	3				85828493
1845	chr4A	TRIDC4AG032280.1	486415581	486419046	3				85832095
1846	chr4A	TRIDC4AG032290.2	486799294	486802803	3				85991065
1847	chr4A	TRIDC4AG032300.6	486849524	486851894	3				86005133
1848	chr4A	TRIDC4AG032310.2	487549870	487550449	3				86051121
1849	chr4A	TRIDC4AG032330.3	487932244	487940604	3				86267860
1850	chr4A	TRIDC4AG032340.1	487937991	487940717	3				86274570
1851	chr4A	TRIDC4AG032350.2	487942252	487948255	3	476277066
1852	chr4A	TRIDC4AG032380.1	487975469	487976387	3				86282198
1853	chr4A	TRIDC4AG032400.1	488387084	488387910	3				86350573
1854	chr4A	TRIDC4AG032410.1	488482299	488488575	3				86355638
1855	chr4A	TRIDC4AG032450.5	488569427	488572379	3				86398446
1856	chr4A	TRIDC4AG032460.1	488976516	488985526	3				86667606
1857	chr4A	TRIDC4AG032480.2	489005959	489022015	3				86673020
1858	chr4A	TRIDC4AG032500.1	489678350	489683133	3				86810811
1859	chr4A	TRIDC4AG032510.1	489684059	489686399	3				86817373
1860	chr4A	TRIDC4AG032540.4	489945766	489958437	3				87389229
1861	chr4A	TRIDC4AG032550.2	489997627	489998352	3				87709595
1862	chr4A	TRIDC4AG032560.1	490874118	490880717	3				87805180
1863	chr4A	TRIDC4AG032570.1	490886803	490889724	3				87814033
1864	chr4A	TRIDC4AG032580.1	490900850	490901406	3				87827806
1865	chr4A	TRIDC4AG032590.1	490903038	490905796	3				87830306
1866	chr4A	TRIDC4AG032600.1	490951622	490953497	3				87837924
1867	chr4A	TRIDC4AG032620.1	491327928	491330522	3				88080016
1868	chr4A	TRIDC4AG032640.1	491359701	491361626	3				88137283
1869	chr4A	TRIDC4AG032660.1	491767545	491774622	3
1870	chr4A	TRIDC4AG032670.1	491777010	491778657	3				100486357
1871	chr4A	TRIDC4AG032680.1	491865084	491867003	3				88295693
1872	chr4A	TRIDC4AG032690.2	491882439	491885778	3				88310946
1873	chr4A	TRIDC4AG032700.1	492067200	492069641	3					26211538
1874	chr4A	TRIDC4AG032740.1	492600256	492602211	3				88510007
1875	chr4A	TRIDC4AG032750.1	492617716	492626367	3				88526095
1876	chr4A	TRIDC4AG032760.5	492889151	492892461	3				88695723
1877	chr4A	TRIDC4AG032770.3	492897523	492903687	3				88870749
1878	chr4A	TRIDC4AG032780.1	493259026	493263472	3				89112813
1879	chr4A	TRIDC4AG032800.2	493269795	493272031	3				89121178
1880	chr4A	TRIDC4AG032810.1	493272368	493275686	3				89124289
1881	chr4A	TRIDC4AG032840.2	493861337	493863755	3				88327647
1882	chr4A	TRIDC4AG032850.1	493867585	493868686	3							302911512
1883	chr4A	TRIDC4AG032870.5	494022318	494027888	3				89410424
1884	chr4A	TRIDC4AG032880.1	494047985	494054537	3				91090380
1885	chr4A	TRIDC4AG032890.8	494058503	494060665	3				91123383
1886	chr4A	TRIDC4AG032940.1	494265571	494267721	3				91262288
1887	chr4A	TRIDC4AG032950.1	494268557	494269306	3							65026903
1888	chr4A	TRIDC4AG032960.1	494269280	494274579	3				91265182
1889	chr4A	TRIDC4AG032970.2	494371867	494373597	3				91275510
1890	chr4A	TRIDC4AG032980.1	494571233	494572555	3				91498801
1891	chr4A	TRIDC4AG032990.1	494576942	494578446	3				91507409
1892	chr4A	TRIDC4AG033000.2	494600523	494601686	3				91517175
1893	chr4A	TRIDC4AG033010.1	494850950	494852500	3				91669661
1894	chr4A	TRIDC4AG033020.2	494855133	494862387	3				91674127
1895	chr4A	TRIDC4AG033070.2	495074863	495076850	3				91690008
1896	chr4A	TRIDC4AG033080.4	495077369	495081424	3				91691681
1897	chr4A	TRIDC4AG033090.1	495083965	495086563	3				91699679
1898	chr4A	TRIDC4AG033100.1	495089848	495092455	3				91704059
1899	chr4A	TRIDC4AG033120.1	495190993	495191420	3				92003287
1900	chr4A	TRIDC4AG033130.1	495434724	495435716	3				92234606
1901	chr4A	TRIDC4AG033140.3	495608332	495610458	3				92441102
1902	chr4A	TRIDC4AG033150.1	495960339	495962798	3				92952671
1903	chr4A	TRIDC4AG033160.2	495962732	495967799	3				92955529
1904	chr4A	TRIDC4AG033170.6	495969752	495973505	3				92961632
1905	chr4A	TRIDC4AG033180.3	495976223	495977452	3				92967960
1906	chr4A	TRIDC4AG033190.3	496023892	496028627	3				93078607
1907	chr4A	TRIDC4AG033210.7	496347984	496356677	3			301854916
1908	chr4A	TRIDC4AG033230.1	496357997	496362292	3				93498899
1909	chr4A	TRIDC4AG033240.2	496365441	496366347	3						41810191
1910	chr4A	TRIDC4AG033260.1	496947748	496952351	3				94551776
1911	chr4A	TRIDC4AG033270.1	497273761	497280456	3				94614532
1912	chr4A	TRIDC4AG033290.1	497297235	497297921	3				94623710
1913	chr4A	TRIDC4AG033330.1	497385959	497387551	3				94660273
1914	chr4A	TRIDC4AG033340.11	497670558	497672049	3				94786673
1915	chr4A	TRIDC4AG033380.2	497683491	497686878	3				94801426
1916	chr4A	TRIDC4AG033410.1	498280434	498282081	3				95634512
1917	chr4A	TRIDC4AG033430.1	498312364	498313313	3				95759410
1918	chr4A	TRIDC4AG033450.1	498316644	498317446	3				95773851
1919	chr4A	TRIDC4AG033470.1	498323125	498324109	3				95773851
1920	chr4A	TRIDC4AG033480.5	498326480	498328813	3				95773941
1921	chr4A	TRIDC4AG033490.1	498776266	498776739	3							545214987
1922	chr4A	TRIDC4AG033500.2	498890066	498892268	3				84374171
1923	chr4A	TRIDC4AG033620.1	499364151	499365510	3				389838263
1924	chr4A	TRIDC4AG033630.1	499602650	499603744	3				83773450
1925	chr4A	TRIDC4AG033640.1	499859995	499861417	3				83697804
1926	chr4A	TRIDC4AG033650.7	499861589	499865544	3				83693688
1927	chr4A	TRIDC4AG033670.5	500228886	500237438	3				83238627
1928	chr4A	TRIDC4AG033690.1	500721734	500731353	3				82754333
1929	chr4A	TRIDC4AG033710.1	501599097	501599870	3				82359168
1930	chr4A	TRIDC4AG033720.2	501631727	501633321	3				82301053
1931	chr4A	TRIDC4AG033740.3	501918474	501920610	3				81872245
1932	chr4A	TRIDC4AG033750.11	501929287	501930530	3
1933	chr4A	TRIDC4AG033780.1	501930818	501933860	3							3274241
1934	chr4A	TRIDC4AG033790.1	502205010	502205565	3					504486621
1935	chr4A	TRIDC4AG033800.2	502298551	502299143	3
1936	chr4A	TRIDC4AG033810.1	502737482	502738228	3							275411827
1937	chr4A	TRIDC4AG033820.3	502742096	502743895	3		436503892
1938	chr4A	TRIDC4AG033830.1	502745013	502746036	3							275418619
1939	chr4A	TRIDC4AG033850.1	503087988	503089011	3							275418619
1940	chr4A	TRIDC4AG033880.2	503094612	503096918	3							275411465
1941	chr4A	TRIDC4AG033900.3	503346581	503347120	3				90297417
1942	chr4A	TRIDC4AG033930.2	503842992	503845414	3				80348043
1943	chr4A	TRIDC4AG033940.1	503858305	503859921	3				80539269
1944	chr4A	TRIDC4AG033960.1	503894402	503895308	3		44222248
1945	chr4A	TRIDC4AG033980.1	503931174	503931441	3				80563759
1946	chr4A	TRIDC4AG033990.3	503993207	503994998	3				79531143
1947	chr4A	TRIDC4AG034000.1	503996118	503998402	3				79536178
1948	chr4A	TRIDC4AG034020.2	504503676	504505681	3				79057760
1949	chr4A	TRIDC4AG034030.1	504692169	504705221	3				79281374
1950	chr4A	TRIDC4AG034060.2	505003761	505009849	3				78773162
1951	chr4A	TRIDC4AG034070.1	505014678	505018219	3				78737278
1952	chr4A	TRIDC4AG034080.2	505200390	505201368	3				78560855
1953	chr4A	TRIDC4AG034090.2	505201785	505207402	3				78553782
1954	chr4A	TRIDC4AG034100.1	505232336	505235409	3				78353276
1955	chr4A	TRIDC4AG034120.5	505710753	505711378	3				78102186
1956	chr4A	TRIDC4AG034140.1	505908316	505913656	3				77863463
1957	chr4A	TRIDC4AG034150.1	505930581	505933606	3
1958	chr4A	TRIDC4AG034160.1	505934583	505949920	3				77845764
1959	chr4A	TRIDC4AG034170.1	505935998	505937378	3				77848352
1960	chr4A	TRIDC4AG034200.3	506371874	506373669	3				77652883
1961	chr4A	TRIDC4AG034210.1	506562660	506566676	3				77589027
1962	chr4A	TRIDC4AG034220.1	506641683	506644781	3				77572322
1963	chr4A	TRIDC4AG034230.3	506908058	506910656	3				77491106
1964	chr4A	TRIDC4AG034240.1	506919374	506920672	3				77486885
1965	chr4A	TRIDC4AG034250.1	506978578	506989303	3				76702473
1966	chr4A	TRIDC4AG034280.4	506996842	507000541	3				76401469
1967	chr4A	TRIDC4AG034290.23	507124847	507136467	3				76152250
1968	chr4A	TRIDC4AG034300.3	507442364	507446001	3				75721419
1969	chr4A	TRIDC4AG034310.3	507896437	507908685	3				75304835
1970	chr4A	TRIDC4AG034330.1	507915510	507916463	3				75301533
1971	chr4A	TRIDC4AG034350.2	508022990	508028753	3				74475317
1972	chr4A	TRIDC4AG034360.3	508034515	508035830	3				74491239
1973	chr4A	TRIDC4AG034370.2	508430386	508432143	3				74785381
1974	chr4A	TRIDC4AG034400.1	509311205	509311996	3				74918851
1975	chr4A	TRIDC4AG034410.1	509544418	509545997	3		624496404
1976	chr4A	TRIDC4AG034440.1	509912904	509913480	3				75030972
1977	chr4A	TRIDC4AG034460.1	510616369	510618540	3				74166145
1978	chr4A	TRIDC4AG034480.13	510745958	510750847	3		582574504
1979	chr4A	TRIDC4AG034510.1	510854543	510855289	3				73859285
1980	chr4A	TRIDC4AG034530.1	511595942	511598055	3				73854460
1981	chr4A	TRIDC4AG034540.1	511598077	511605709	3				73845485
1982	chr4A	TRIDC4AG034550.1	512107268	512108015	3				73859285
1983	chr4A	TRIDC4AG034560.4	512156494	512170140	3				73735578
1984	chr4A	TRIDC4AG034570.1	512603679	512604914	3							471483463
1985	chr4A	TRIDC4AG034580.2	512752983	512755759	3				73628310
1986	chr4A	TRIDC4AG034600.8	512888405	512892685	3				73358788
1987	chr4A	TRIDC4AG034610.1	513124911	513126422	3				73191858
1988	chr4A	TRIDC4AG034650.1	513172822	513173692	3
1989	chr4A	TRIDC4AG034660.2	513197433	513200463	3				73153505
1990	chr4A	TRIDC4AG034670.1	513380381	513382081	3				73050157
1991	chr4A	TRIDC4AG034680.1	513396251	513412320	3				72991546
1992	chr4A	TRIDC4AG034690.2	513421800	513423936	3		599735052
1993	chr4A	TRIDC4AG034700.1	513668404	513668905	3				72934782
1994	chr4A	TRIDC4AG034730.1	513697678	513706404	3				72903888
1995	chr4A	TRIDC4AG034740.2	513898269	513907384	3				72756507
1996	chr4A	TRIDC4AG034750.1	513992378	513993142	3
1997	chr4A	TRIDC4AG034760.1	514058562	514060714	3	240341151
1998	chr4A	TRIDC4AG034770.1	514509392	514509640	3							108808434
[truncated: 2,352 more rows]

## Sheet: Notes
Colored cells contain coordinates of Ae. tauschii genes colinear with wild emmer wheat genes.
The order of genes in light green cells is the same in the query and target pseudomolecules.
Those in dark green or any other color but blue or red are in an inverted order.
Those colored in red are intercalated interchromosomal translocations.
Those in blue are intrachromosomal translocations.
Single red cells indicate the telomeric ends of pseudomolecules.
Cells without any color are not colinear.
