# Supplementary material for: Reassessment of the evolution of wheat chromosomes 4A, 5A, and 7B
Source: Theor Appl Genet. 2018 Aug 23;131(11):2451–62. doi: 10.1007/s00122-018-3165-8 (PMC6208953; doi:10.1007/s00122-018-3165-8)
Supplement: Supplementary file 3 — Supplementary material 3 (XLSX 17 kb) [file 122_2018_3165_MOESM3_ESM.xlsx]

## Sheet: Data
Supplementary Table S2. Satellite DNA in 300 kb wild emmer genome sequence in the breakpoint area between TRIDC4AG000110.1 (1,084,387 bp) and TRIDC4AG000170.1 (1,530,554 )
Start (bp)	End (bp)	Period size	Copy number	Consensus size	Percent matches	Percent indels	Score	A	C	G	T	GC%	motif consensus sequence	Repeats
1136	1166	15	2.1	15	100	0	62	32	6	35	25	41	GATGATGGAGATCAT	GATGATGGAGATCATGATGATGGAGATCATG
8248	8328	39	2.1	39	83	0	99	19	19	51	8	70	GAGGAGGCGGAGTCCACTGACACGCCGGAGGAGGCGGAG	GAGGCGGCGGAGTCCGCTGACGCGCCGTAGGAGGCGGAGGAGGAGGCGGAGTGCACTGACATGCCGGAGGAGGTGGAGGAG
8282	8346	30	2.2	30	85	0	85	20	20	49	10	69	CGGAGGAGGAGGAGGAGTCCACTGACATGC	CGGAGGAGGAGGCGGAGTGCACTGACATGCCGGAGGAGGTGGAGGAGTCCGCTGACGTGCCGGAG
9001	9041	16	2.5	17	92	4	66	14	51	31	2	82	GCCCAGCCAGCTAGCCG	GCCCAGCCAGCTGGCCGGCCCAGCCAGCAGCCGGCCCAGCC
12332	12400	34	1.9	35	88	8	104	15	36	27	20	63	TACCGGAGTCCTGCTAGCCCAGCTACAGCCCGGTT	TACCGGAGTCCTGTTAGCCCGCTACAGCCCGGTTTACCGGAGTCCTGCTAGCCCAGTGCTACAGCCCGG
20413	20448	11	3.3	11	100	0	72	16	27	27	27	54	CTGACGTCATG	CTGACGTCATGCTGACGTCATGCTGACGTCATGCTG
22613	22681	34	1.9	35	88	8	104	15	36	27	20	63	TACCGGAGTCCTGCTAGCCCAGCTACAGCCCGGTT	TACCGGAGTCCTGTTAGCCCGCTACAGCCCGGTTTACCGGAGTCCTGCTAGCCCAGTGCTACAGCCCGG
29514	29544	15	2.1	15	93	0	53	25	32	6	35	38	CATGATCTCCATCAT	CATGATCTCCATCATCATGATCTCTATCATC
45533	45589	9	6.3	9	78	11	55	0	50	0	49	50	CCTTCTCCT	CCTTTCCTCCTTTTCCTCCTTCTCCTTCCTTCTCCTTCTCCTCCTTCCTTTCCTCCT
45544	45592	19	2.7	18	84	6	71	0	51	0	48	51	TTTCCTCCTCCTCCTTCC	TTTCCTCCTTCTCCTTCCTTCTCCTTCTCCTCCTTCCTTTCCTCCTCCT
45548	45592	15	2.9	15	87	9	56	0	53	0	46	53	CTCCTTCTCCTCCTT	CTCCTTCTCCTTCCTTCTCCTTCTCCTCCTTCCTTTCCTCCTCCT
47070	47105	18	2	18	100	0	72	27	33	16	22	49	ATATATACCTCGCCGGAC	ATATATACCTCGCCGGACATATATACCTCGCCGGAC
47125	47216	39	2.3	41	81	12	118	13	36	19	30	55	CCTCCTCCATTCGGTGACCGGAGCCGGATCATGATATCCTT	CCTCCTCCGTTCGGTTACCGGAGCCGTGATCATGATCTCCTTCCTCTGCCATTCGGTGACCGGAGCCGTCATGATATCCTTCCTCCTCCATT
47497	47721	84	2.8	80	89	6	344	21	24	20	34	44	AGTTATCACGGTTATGTTTTAACGACCCCCCTCATGTCGAAGTTATCGGGGTTATGTTTTAACGACCCCCCTCATGTCAA	AGTTATCGGGGTTATATTTTAACGACCCCCTCATGTCGAAGTTATCGGGGTTATGTTTTAACGACCCCCCTCATGTCAAAGTTATCATGGTTATGTTTTAACGACCCCTCCCCCTCATGTCGAAGTTATCGGGGTTATGTTTTAACGACCCCCCTCATGTCAAAGTTCTCGCGGTTATGTTTTAATGACCCCCCTCATGTCGAAGTTATCGGGGTTATGTTTTAA
47497	47721	124	1.8	123	91	0	369	21	24	20	34	44	AGTTATCGGGGTTATATTTTAACGACCCCCTCATGTCAAAGTTATCGCGGTTATGTTTTAACGACCCCCCTCATGTCAAAGTTATCAGGGTTATGTTTTAACGACCCCTCCCCCTCATGTCGA	AGTTATCGGGGTTATATTTTAACGACCCCCTCATGTCGAAGTTATCGGGGTTATGTTTTAACGACCCCCCTCATGTCAAAGTTATCATGGTTATGTTTTAACGACCCCTCCCCCTCATGTCGAAGTTATCGGGGTTATGTTTTAACGACCCCCCTCATGTCAAAGTTCTCGCGGTTATGTTTTAATGACCCCCCTCATGTCGAAGTTATCGGGGTTATGTTTTAA
47497	47721	40	5.6	40	87	4	335	21	24	20	34	44	AGTTATCGGGGTTATGTTTTAACGACCCCCCTCATGTCGA	AGTTATCGGGGTTATATTTTAACGACCCCCTCATGTCGAAGTTATCGGGGTTATGTTTTAACGACCCCCCTCATGTCAAAGTTATCATGGTTATGTTTTAACGACCCCTCCCCCTCATGTCGAAGTTATCGGGGTTATGTTTTAACGACCCCCCTCATGTCAAAGTTCTCGCGGTTATGTTTTAATGACCCCCCTCATGTCGAAGTTATCGGGGTTATGTTTTAA
60483	60527	19	2.6	16	78	18	54	55	11	6	26	17	TGAACAAAAATTTCTA	TGAACAAAAATTTCTATGAACAAAAAAAATTTCTATGTACAAAAA
60488	60530	19	2.3	19	95	0	77	60	9	4	25	13	AAAAATTTCTATGAACAAA	AAAAATTTCTATGAACAAAAAAAATTTCTATGTACAAAAAAAA
60617	60663	19	2.8	17	82	17	62	51	17	6	25	23	ATGAACAACAAATTTCT	ATGAACACAAATTTCTATGAACAACAAAACTTTCTATGAACAAAAAT
62560	62630	30	2.4	29	74	6	72	25	22	15	36	37	ATGATGCCACTTCTGCTATGCATGATACT	ATGATGCCACTTCTGCTATGCATGATACTTATGATGAAACTACTTCTATGCTTGATACTACTGTGCCACTT
72727	72762	18	2	18	100	0	72	16	22	33	27	55	TAGGTCCAGATGGGCCTT	TAGGTCCAGATGGGCCTTTAGGTCCAGATGGGCCTT
73989	74022	15	2.3	15	100	0	68	32	8	32	26	40	CATGATGATGGAGAT	CATGATGATGGAGATCATGATGATGGAGATCATG
93149	93214	33	2	33	90	0	105	34	16	18	30	34	AAGACCACGTATTTCTTCAACAGGAGGTAAATT	AAGACCATGTATTTCTTCAACAGGCGGTAAATTAAGACCACGTATTTCTTCAATAGGAGGTAAATT
97780	97842	26	2.5	25	87	7	92	25	34	22	17	56	AGCTCCAACGCCGACAATGTATCCG	AGCTCTAACGCCGAAATGTATCCGAGCTCCAACGCCGGACTATGTATCCGAGCTCCAACGCCG
97795	97855	26	2.4	26	94	5	108	24	32	22	19	54	ATGTATCCGAGCTCCAACGCCGGACT	ATGTATCCGAGCTCCAACGCCGGACTATGTATCCGAGCTCCAACGCCGGACTATATCCGAG
103421	103474	28	1.9	28	88	0	81	12	16	38	31	54	AGGACTGGGTGTCCGGAACTGTGTGTTC	AGGACTTGGTGTCCTGAACTGTGTGTTCAGGACTGGGTGTCCGGGACTGTGTGT
103438	103476	14	2.8	14	84	0	51	10	20	38	30	58	ACTGTGTGTCCAGG	ACTGTGTGTTCAGGACTGGGTGTCCGGGACTGTGTGTCC
104927	104965	12	3.2	12	88	0	60	28	28	7	35	35	TCAAAGTCTTCA	TCAAAGTCTTCTTCCAAGTCTTCATCAAAGTCTTCATCA
115296	115335	21	1.9	21	94	0	71	32	22	22	22	44	TGCGAAGATAAATTCCGCATG	TGCGAAGATAAATTCCGCATGTGCGACGATAAATTCCGCA
116526	116579	28	1.9	28	84	0	72	12	18	37	31	55	AGGACTGGGTGTCCGGAACTCTGTGTTC	AGGACTTGGTGTCCTGAACTCTGTGTTCAGGACTGGGTGTCCGGGACTGTGTGT
125181	125205	2	12.5	2	100	0	50	0	0	48	52	48	TG	TGTGTGTGTGTGTGTGTGTGTGTGT
141188	141237	20	2.4	22	80	16	70	50	12	28	10	40	GAAAGAAAACCGGAACGGTTAA	GAAAGAAAACCGGAACGGTTAAGAAAGAACCGGAACGGTTTAGAAGAAAA
149614	149663	20	2.4	22	77	16	61	48	12	28	12	40	GAAAGAAAACCGGAACGGTTAA	GAAAGAAAACCGGAACGGTTAAGAAAGAACCGGATCGGTTTAGAAGAAAA
149727	149779	20	2.7	20	90	0	88	11	26	54	7	80	GCGGCGGCGGCGGCTATAGG	GCGGCGACGGCGGCTATAGGGCGGCGGCAGCGGCTATAGGGCGGCGGCGGCGG
158638	158679	18	2.4	18	88	4	59	26	21	38	14	59	CAAGGGAGAGTCCTCCGG	CAAGGGAGAGTCCTCCGGCAAGGGAGAGTTCTTCGCAAGGGA
174789	174831	18	2.4	18	92	0	68	11	37	23	27	60	TCCCTTGCCGGAGAACTC	TCCCTTGTCGGAGAACTCTCCCTTGCCGGAGGACTCTCCCTTG
176402	176477	40	1.9	40	91	0	125	11	18	28	40	46	GTGTGTTTCTTCCTAGCTCATGCGAGTCGTTGGATCAAGG	GTGTGTTTCTTTCTAGCTCTTGCGAGTCGTTGGATCAAGGGTGTGTTTCTTCCTAGCTCATGTGAGTCGTTGGATC
176558	176619	25	2.5	25	97	0	115	29	32	11	27	43	CAGTTCATCGACTACATACATCTAC	CAGTTCATCGACTACATACATCTACCAGTTCATCGACTGCATACATCTACCAGTTCATCGAC
176558	176627	25	2.8	25	89	4	106	32	30	11	25	41	CAGTTCATCGACAGCATACATCTAC	CAGTTCATCGACTACATACATCTACCAGTTCATCGACTGCATACATCTACCAGTTCATCGACAGAATACA
177440	177594	59	2.6	59	89	3	220	67	8	7	16	15	AAAATAAATAATGCAGAAAAGAAAAAACTATATAAAAACTACTCAAAAATAAATAAAAG	AAAATAAAAAATGCAGAAAATAAAAAAACCATACAAAAAAATTACTCAAAAATAAATAGAAGAAAATAAATAATGCAGAAAAGAAAAAACTATATAAAAACTACTCAAAAATAAATAAAAGAAAATAAGTAATGCAGAAAAGAAAAAACTATATA
177820	177904	44	1.9	44	87	0	125	22	32	22	22	54	CCTTTAGTACCGGTTGGAACCACCAACCGGTACTAAAGGCCCCC	CCTTTAGTACCGGTTGGTGGCTCCAACCGGTACTAAAGGCCCCCCCTTTATTACCGGTTGGAACCACCAACCGGTACTAAAGGCC
178049	178170	44	2.7	43	77	11	111	3	51	29	15	80	GCCGTCCCGTCGTCGCGCGCCGCCGTCCGTCGTCGTCCCCGAC	GCCGCTCCCGTCGTCGCTGCCCGTCGCCCGTCGTCGTCCCCGCCGCCGCCCCGAACGTCGCGCGCCGCCGTCCGTCGTCGTCCCGCGACGCGGTCCCGTCGTCGTCCCGCGCCACCGTCCGT
202118	202417	64	4.7	64	85	2	408	21	21	22	35	43	CTTATAAGCCCTTTATGTGGTGTCGCTCAGACGCCCGACTGTGGCATGCTTGTTATTTAAATTA	CTTATAAGCCCTTCATGTGGTGTCGCTCAGACGCCCGACTGTGGCATGCTTGATATTTAAATTACTTATAAGCCCTTTATGTGGTGTCGCCCAGATGCCTGACTGTGGCATGTTTGTTATTTAAATTACTTATAAGCCCTTTATGTGTCACTCAGATGCCCGACTATGGCATGCTTGTTAGTTAAATTATTTATAAGCGCTTTATGCGGTGTTGCACAGACGCCCGACTGTGGCATGCTTGTTATTTATTTTATTTATAAGCCCTTTATGTGGTGTCGCTCAGACGCCCGACTGAGGCAT
202118	202432	125	2.5	127	81	8	383	21	20	20	36	40	CTTATAAGCCCTTTATGTGGTGTCGCTCAGACGCCCGACTGAGGCATGCTTTATAGTTAATTATTTATAAGCCCTTTATGCGGTGTCGCACAGACGCCCGACTGTGGCATGCTTGTTATTTAAATTA	CTTATAAGCCCTTCATGTGGTGTCGCTCAGACGCCCGACTGTGGCATGCTTGATATTTAAATTACTTATAAGCCCTTTATGTGGTGTCGCCCAGATGCCTGACTGTGGCATGTTTGTTATTTAAATTACTTATAAGCCCTTTATGTGTCACTCAGATGCCCGACTATGGCATGCTTGTTAGTTAAATTATTTATAAGCGCTTTATGCGGTGTTGCACAGACGCCCGACTGTGGCATGCTTGTTATTTATTTTATTTATAAGCCCTTTATGTGGTGTCGCTCAGACGCCCGACTGAGGCATCCTTTATATTATTAT
208679	208711	17	1.9	17	93	0	57	27	39	3	30	42	ATCCAATTCTCATCACC	ATCCAATTCTCATCACCATCCAGTTCTCATCAC
210406	210496	30	3	30	85	1	119	32	27	12	27	39	TAGTTCACATCGCCATGTGATTAACACCAA	TAGTTCACATCGCCATGTGATTTAACATCAATAGTTCACATCACCATGTGATTAACACCCATAGTTCACATCGTCATGTGACCAACACCAA
212240	212546	64	4.8	64	90	0	461	20	20	22	36	42	CTTATAAGCCCTTTATGTGGTGTCGCTCAGACGCCCGACTGTGGCATGCTTGTTATTTAAATTA	CTTATAAGCCCTTGATGTAGTGTCGCTCAGATGCCCGACTGTGGCATGCTTGTTATTTAAATTACTTATAAGCCCTTTATGTGGTGTCGCCCAGACGCTCGACTGTGGCATGTTTGTTATTTAAATTACTTATAAGCCCTTTATGTGGTGTCGCTCAGACGCCCGACTGTGGCATGCTTGTTAGTTAAATTATTTATAAGCCCTTTATGTGGTGTCGCACAGACGTCCGACTGTGGCATGATTGTTATTTATTTTATTTATAAGCCCTTTATGTGGTGTCACTCAAACGCCCGACTGAGGCATGCTT
244977	245120	42	3.4	41	90	3	216	48	13	18	18	31	TAAGTGAAGCACATAGAGCAAAACTATAAGCTCAAAAGATA	TAAGTGAAGCACATAGAGGAAAATTATAACGCTCAAAAGATATAAGTGAAGCACATAGAGCAAAACTACATAGCTCAAAAGATATAAGTGAAGCACATAGAGCAAAACTACTTAGCTCAAAAGATATAAGTGAAGCATATAGAG
256373	256424	17	3	17	83	13	70	57	15	23	3	38	AGGCCCAAAAAAAGAGA	AGGCCCAAAAAAAGAGAAAGGCCATAAAAAAGAGAAGGCCCAAAAAATGAGA
256373	256419	18	2.6	19	80	12	64	59	17	21	2	38	AGGCCCAAAAAAAAGAGAA	AGGCCCAAAAAAAGAGAAAGGCCATAAAAAAGAGAAGGCCCAAAAAA
258203	258276	34	2.1	35	85	10	96	20	25	36	17	61	GTGAATCCAGGCTGTAGCGGGCTAACAGGACTCCG	GTGAATCCAGGCTGTAGCACTGGGCTAACAGGACTCCGGTGAACCGGGCTGTAGCGGGCTAGCAGGACTCCGGT
267217	267290	34	2.1	35	85	10	96	20	25	36	17	61	GTGAATCCAGGCTGTAGCGGGCTAACAGGACTCCG	GTGAATCCAGGCTGTAGCACTGGGCTAACAGGACTCCGGTGAACCGGGCTGTAGCGGGCTAGCAGGACTCCGGT
274040	274111	18	4	18	79	0	72	30	27	13	27	40	GATCAAAGTCCTCACATG	GATCAAATTCTTCATATGGATCCAAGTCCTCATATGGACCACATTCCTCACATGGATCAAAGTCCTCACATG
282423	282462	4	9.8	4	83	5	53	45	5	0	50	5	ATTA	ATTAATTAATTTCATTAATTAATTAACTAATTAATTAATT
282605	282678	22	3.4	22	90	1	87	18	27	52	1	79	GAGCACCGGCCAGGGCAGAGGA	GAGCACTGGCCGGGGCAGAGGAGAGCACCGGCCAGGGCGGAGGAGAGCGCCGGCCAGGGCGGAGGGAGCGCCGG
283851	283887	19	1.9	19	88	0	56	18	27	54	0	81	GCAGGCCAGCAGGGAGGCA	GCAGGCCGGCGGGGAGGCAGCAGGCCAGCAGGGAGGC
284529	284558	14	2.1	14	100	0	60	23	33	26	16	59	ATCCGGGCGTCACA	ATCCGGGCGTCACAATCCGGGCGTCACAAT
291428	291617	101	1.9	100	93	1	326	11	23	51	13	74	ACGGTGGTGGTCGCGAGCGAGCGGCGTAGAGACTGGGGCGCGAGGCACCCGTGGCGCAGCCTGCGGTGCGGGTGGCCGCGGAGGGGTCTAACGGGATCGA	ACGGTGGTGGTCGCGAGCGAGCGGCGTAGAGACTGGGGCGTGAGGCACCCGTGGGCGCAGCCTGTGGTGCGGGTGGCCGCGGAGGGGTCTAACGGGATCGAACGGTGGTGGTCGCGAGTGAGCGGCGTAGAGGCTGGGGCGCGAGGCACCCGTGGCGCGGCCTGCGGTGCGGGTGGCCGCGGAGGGGTCT
293307	293453	79	1.9	79	83	0	195	21	23	30	24	53	TGGCCGAAATGGCTGTTTTCGGCCACCACTAGGCCGAAATAGACTTTTCGGCCAAGCCTAGGCCGAAAAGGCGGGGACC	TGGCCGAAATGGGTGTTTTCGGCCACCACTAGGCCGAAATAGGCTTTTCGGCCTTGCCTTGGCCGAAAAGGCGGGGACCTGGCCGAAATGGCTGTTTTCGGCCACCACTTGGCTGAAATAGACTTTTTGGTCAAGTGTAGGCCGAAA
293421	293510	29	3.1	29	83	3	119	26	14	27	31	41	GAAATAGACTTTTTGGTCAAGTGTAGGCC	GAAATAGACTTTTTGGTCAAGTGTAGGCCGAAATACACTTTGTGGTCAAGTGTAGGCTGAAAAGTCCTTTTTGGTCTAGTGTAGGCCGAA
293545	293595	14	3.7	13	78	19	50	11	56	9	21	65	TTCCCGCCAACCC	TTCCCGCCAACTCCTTCCCGCCACCCGTTTCCCGCCAACCCCTTCTCGCCA
294029	294173	24	6	24	83	0	155	28	23	28	18	51	GTTCTGCATCGTCGAAGGGCAAGA	GTTCTGCATCGTCGAAGGGCAAGAGTTCTGCATCGTCCAAGGGCAAGAGTTCTGCATCCTCAAAGTGCAATAGTTCTGCATCGACCAAGGGCAAGAGTTCTACATCAACGGAGGGCAAGAGGACCGCATCATCGAAGGGCAAGAG
295115	295167	27	2	27	88	7	81	22	16	35	24	51	CACAGAGGGTCGTGGTTCTGAATGCTA	CACAGAGGGTCGTGGTTCTGAATGGTACACAGAGGGTCGTGGTTACGAATGCT
297384	297522	54	2.5	55	85	2	181	49	17	7	25	24	CAAATTAAACATAGTCCTGACATATTAAAAACTAAAACATAGTACTGACATATTA	CAAATAAAACATAGTACAAACATATTAAAAACTACAACATAGTACGGCATATTACAAATTAAACATAGTCCTGACATATTACAAATTAAAACATAGTCCTGACATATTACAAATTAAAACATAGTCCTGACATATTAAA
297384	297520	28	5	28	87	4	181	48	17	7	26	24	CAAATTAAAACATAGTCCTGACATATTA	CAAATAAAACATAGTACAAACATATTAAAAACTACAACATAGTACGGCATATTACAAATTAAACATAGTCCTGACATATTACAAATTAAAACATAGTCCTGACATATTACAAATTAAAACATAGTCCTGACATATTA
297496	297540	20	2.2	21	88	8	74	40	17	11	31	28	ATTAAAACATAGTCCTGACAT	ATTAAAACATAGTCCTGACATATTAAACATAGTCCTGGCATATTA
297730	297774	18	2.4	19	96	3	83	8	55	8	26	63	TCCTCCTCTCCACCATGGC	TCCTCCTCTCCACCATGGCTCCTCCTCCCACCATGGCTCCTCCTC
